# Supplementary material for: Genome-scale metabolic rewiring improves titers rates and yields of the non-native product indigoidine at scale
Source: Nat Commun. 2020 Oct 23;11:5385. doi: 10.1038/s41467-020-19171-4 (PMC7584609; doi:10.1038/s41467-020-19171-4)
Supplement: Supplementary file 5 — Supplementary Data 1 [file 41467_2020_19171_MOESM5_ESM.xlsx]

## Sheet: dCpf1-CRISPR Gene Target List
Supplementary Data 1: Gene Targets and Gene Sequences Used to Design the synthetic CRISPR interference gRNA array
Banerjee and Eng et al.
These guide RNAs were synthesized into a linear array used in plasmid pTE327 (refer to Strain Table, Supplemental Table 6).
	Gene ID	Gene	Gene Name	Subsystem	Number of Reactions	Reactions$	Essential by RB-TnSeq Analysis?	dCpf1 Targeting Sequence (Structure: 5'-TTTN-3' - 5'- targeting sequence -3')	Strand	Origin of Promoter Sequence from P. putida KT2440 Genome		Promoter Length (bp)	Promoter Sequence	Terminator Length	Terminator Sequence
1	PP 1444	gcd	Quinoprotein glucose dehydrogenase	Glycolysis	1	GLCDpp		CCCTTTCGGGCGTCCTGCTG	+	leucine tRNA ligase promoter		99	GTATGCTACGGCGTTCACTCTAAACGACACCGGAGTGCCGGACGCAGCGAGGTTCCGCTGCCTGGAACAAGGTCTCTTCTCTCTCAGCCAAAAGTAGCC	50	TGAAAACGCCCACCCGCATCGATTGCGGGTGGGCGGAACAGGCCCAAAAG
2	PP 2082	ppsA	PEP synthase	Glycolysis	1	PPS		CCTCGATAAGCTCGGCGTCC	+	alanine tRNA ligase		99	ACACTGCATCGAGACTGCAGGACCGATATAATGCGGCCCTTTGCCGTCGTTTCGTCGACGCGTTTGCCCAACAGGGCCGCCGTTTCCGTGGAAGAACCT	51	GATGAGGGGGTGGAGGGTCTAGTGGCCACACAGGCCACTCCCGTCCACCCC
3	PP 0654	mdh	Malate dehydrogenase	TCA	1	MDH		TTCACcagACACCTCCCAGC	-	arginine tRNA ligase		99	CCCAAAGGTTGGCAACCTGCTCCCGGCAACGGATAATGCCCAGTTTTTCCACCTGCGCATCCAGGCGCTCACCGCGCTTGCGGTCGAAAAGAGATCCCC	50	GTTGGCTGCCAAGAAAAAACCTGCCCCGAAACGCGGCGCCAGCCGCCAGA
4	PP 0751*	mqo-I	Malate quinone oxidoreductase	TCA	2	MDH2, DMALRED	YES
5	PP 1251	mqo-II	Malate quinone oxidoreductase	TCA	2	MDH2, DMALRED		TGCAGCATGCGCTTGcatGA	-	aspartate tRNA ligase		99	GACTGAGTTGAATGCTGTGACCGGGTCTTGCAGTATTAGCCCTCCGGGCGGCCAAGGCCTCCACCGAATACACGAATCACGAGAAGCGAAACCACCATC	52	GCAGTCCCCGGGCGCATCCACATGGATGCGCCTTTGCGTTTCGACGCAGGTT
6	PP 2925	mqo-III	Malate quinone oxidoreductase	TCA	2	MDH2, DMALRED		GCTTGATGGTGATCTTcatA	-	proline tRNA ligase		101	GGCTGACAAGTGTCACGCCCTGGGGCATCCTGTACGCCTTCGTTTCCCCCCCGTACAATGCGGGGCTATTTCAACGTCTTAGGCAATCGACACGGCTAACC	50	TAACCAATGCACGAGTGATCATGTACAAGCGAAGTACCTTTACCCTTGGG
7	PP 5085	maeB	Malic enzyme B	TCA	1	ME2		AGGTCTGAcatGGTGGGCAT	-	cysteine tRNA ligase		99	GGCTACTTCTGCGCCGACCTGAAAGACAGCCAGCCGGGTCGCCCGGTGTTCAACCGCACTGTCACCCTGCGTGACTCCTGGGGCAGCTGAGGAACCGCC	49	AGTAACTGGGGCTGCACCGCAGCCCCAGCTTTTATTTGCTTAGACCCGC
8	PP 2168	tal	Transaldolase	PPP	1	TALA		AGCAGGTCGGCGTAGCCCGG	-	glutamate tRNA ligase		99	AGGGCCCGTCGACAAGTGACGTTCGCGCCATTGCTGGAGCCCGGTGCCCGCCTCCTGCTAACATCCCGCCTTTGTTTCATCTTTCGTTCGAGACTCTCC	50	TTCAGCTTTGCACCTAACCAGTGGGAGCGGGCGTGCCCGCGAATGCAATG
9	PP 0864	speC	Ornithine decarboxylase	Arginine and Proline Metabolism	1	ORNDC		GCGCGTGAAACCTTCCAGAA	+	glycine tRNA ligase alpha subunit		92	GCGTGGCATAAGGCTCCAATGAGTAGAGGGCGAGGCGAATCAGGTTATACTCCCGCTCTTTACATCCGCATCCCCAGATACAGGTGAATTTC	51	GTGCTCAAGATTTCCTGGTAGAACTGGGCACCGAAGAGCTGCCACCCAAGG
10	PP 4947#	putA	Proline dehydrogenase/1-pyrroline-5-carboxylate dehydrogenase	Arginine and Proline Metabolism	3	P5CD, PROD2, PUTA3		ACCCCAAGGGTGGTAGTCGC	-	histidine tRNA ligase		99	AGCTTGAAAAACTCATCCGCCAGAAAGCGGCCGAAAAGGCCGAGGCCGACGCGGCGTTGATCGCTCGTGGCTGACACACAGAATTCGTAAGGACTTTTC	50	CGCGGTTCAACAAGCGAATAGGCGAAAAGGAGTATTGGGGTGTCGAGTAC
11	PP 5186#	argE	Acetylornithine deacetylase	Arginine and Proline Metabolism	2	ACODA, NACODA		CCGCCTTGATCGCCGCGCCT	+	glutamine tRNA ligase		99	TGTCCGGGCGCGGCTGTCAGCAGCTTGACTGCTTCGGCTATGATAGGCCCTTTGATTCAATCGGCCTACCCAGGCTGGACACACGCATTCAAGGATCCT	51	GGAACCGCCGTGCTTACCATCTACAACACCCTGAGCAAAACCAAGGAAGTC
12	PP 0434	anmK	Anhydro-N-acetylmuramic acid kinase	Cell Envelope and Peptidoglycan Biosynthesis	1	ANHMK		CGCCAGTGCTGCACGGGCAA	-	lysine tRNA ligase		99	CTGTAATTCGCACCCCCATGCCGCGCTACCTGGCCAGCCGCCGGTAGCGCGTGCCCTGCCCGGAACGGGCAACGAATACCTGATGGAAAGAATGACGAC	51	GTGAGCTGAACGAGCCGCCTTTCGAGGCGGCTTTTTCTTGCCTGAAGCTTT
13	PP 5003#	phaA	P(3)HA polymerase	PHAs Metabolism	24	PHAP2C100, PHAP2C101, PHAP2C120, PHAP2C121, PHAP2C121d6, PHAP2C140, PHAP2C141, PHAP2C141d5, PHAP2C142, PHAP2C60, PHAP2C80, PHAPC40, PHAPC50, PHAPC70, PHAPC90, PHAPCP100, PHAPCP40, PHAPCP50, PHAPCP60, PHAPCP70, PHAPCP80, PHAPCP90, PHAPCT40, PHAPCT60		CGAGGCCTGCCGCTGTAGCT	-	isoleucine tRNA ligase		99	GCGATTCGCCTCCCTGGAGGCGCTGAAGTCGGCGATCGATGCGGATATCGCCGCCGCACGTGCACATTGGCACGCTCAACCGCTAACGAAGAGCCTGAA	50	CCCTGCAGCGGGGCGCTTCGGGCGCCTTGCATGGCTGTGGCTGAGCTTGC
14	PP 5005#	phaC-II	P(3)HA polymerase	PHAs Metabolism	11	PHAP2C100, PHAP2C101, PHAP2C60, PHAP2C80, PHAPC40, PHAPC50, PHAPC70, PHAPC90, PHAPCP50, PHAPCT40, PHAPCT60		TCTGTcatGGCAACACTCCC	-	threonine tRNA ligase		99	GGCAGGCTTCCTTTTACCGGAAGGCAGGTCGGATCTTGTACTGGCTCATCCCAACCCACGTGACCTTTGGTAGGGGTCACCACTAGGAGAGGAGGCGCC	50	TGACTATTAAGCGTGAAATGAGAAACGATAAGCGTGCTGTACCGAAGGC
15	PP 4735#	lldP	L-lactate permease	Transport	3	D LACt2pp, GLYCLTt2rpp, L LACt2rpp		catATGGGGTGGCCCCTAAT	-	methionine tRNA ligase		99	CAGCAGATGCGCTTGCGGGGTGAAATATCTTCGCCAGCCCTTTATAGTGGCCGATCATCCTCATTTTTACCCCGTAGCCAGATAAGTAGCCGAGCCACC	50	CCGCCCTGCGGGCCATTGTGGGAGCGGCCTGCCCGCTCCCACAATTACGC
16	PP 0100*	cynT	Carbonic anhydrase	Unassigned	2	H2CO3D, H2CO3E	YES
*Transposon mutants in indicated gene could not be recovered. Refer to Supplementary Data 2.
#Gene shared by other reactions as specified
$ For reaction IDs are as per Bigg Models database conventions
