# Supplementary material for: Genome-scale metabolic rewiring improves titers rates and yields of the non-native product indigoidine at scale
Source: Nat Commun. 2020 Oct 23;11:5385. doi: 10.1038/s41467-020-19171-4 (PMC7584609; doi:10.1038/s41467-020-19171-4)
Supplement: Supplementary file 6 — Supplementary Data 2 [file 41467_2020_19171_MOESM6_ESM.xlsx]

## Sheet: Gene Essentiality List
Supplementary Data 2: Identification of Essential Genes in P. putida KT2440 using barcoded transposon mutagenesis (RB-TnSeq).
LocusID	NCBI/GenBank Circular Genome ID:	begin (bp)	end (bp)	strand	description
PP_0006	AE015451	6471	8153	-	probable membrane protein insertase
PP_0008	AE015451	8394	8798	-	ribonuclease P protein component
PP_0010	AE015451	9542	11062	+	chromosomal replication initiator protein
PP_0011	AE015451	11103	12206	+	DNA polymerase III subunit beta 1104
PP_0013	AE015451	13330	15750	+	DNA gyrase subunit B
PP_0018	AE015451	23176	24018	+	conserved hypothetical protein
PP_0019	AE015451	24000	24698	+	hypothetical protein
PP_0059	AE015451	69319	69846	-	D-glycero-beta-D-manno-heptose-1,7-bisphosphate 7-phosphatase
PP_0060	AE015451	69850	71904	-	glycine-tRNA ligase beta subunit
PP_0061	AE015451	71901	72848	-	glycine-tRNA ligase alpha subunit
PP_0067	AE015451	77540	78472	-	Methionyl-tRNA formyltransferase
PP_0068	AE015451	78533	79039	-	peptide deformylase
PP_0070	AE015451	80386	80943	+	Threonylcarbamoyl-AMP synthase
PP_0073	AE015451	83261	84172	+	Coproporphyrinogen-III oxidase, aerobic 912
PP_0074	AE015451	84198	85022	+	shikimate 5-dehydrogenase
PP_0100	AE015451	105207	105926	+	carbonic anhydrase
PP_0124	AE015451	130641	131273	-	probable GTP-binding protein
PP_0186	AE015451	237982	238923	+	Porphobilinogen deaminase
PP_0338	AE015451	406364	408004	-	AceF-S-acetyldihydrolipoate
PP_0341	AE015451	414183	415232	+	ADP-heptose:LPS heptosyltransferase II
PP_0342	AE015451	415233	416291	+	ADP-heptose:LPS heptosyltransferase I
PP_0343	AE015451	416291	417415	+	lipopolysaccharide glucosyltransferase I
PP_0344	AE015451	417412	418218	+	lipopolysaccharide core heptose (I) kinase
PP_0347	AE015451	419701	421143	+	conserved protein of unknown function
PP_0387	AE015451	471084	472934	-	RNA polymerase, sigma 70 (sigma D) factor
PP_0388	AE015451	473002	474984	-	DNA primase
PP_0390	AE015451	475709	476734	+	tRNA N6-adenosine threonylcarbamoyltransferase
PP_0392	AE015451	477396	477752	+	dihydroneopterin aldolase
PP_0394	AE015451	478362	479468	-	tRNA nucleotidyltransferase - 2',3'-cyclic phosphodiesterase - 2' nucleotidase and phosphatase
PP_0402	AE015451	487312	488301	-	4-hydroxythreonine-4-phosphate dehydrogenase
PP_0403	AE015451	488298	489617	-	peptidyl-prolyl cis-trans isomerase
PP_0404	AE015451	489598	492420	-	LPS-assembly protein LptD
PP_0415	AE015451	503948	504622	+	ribulose-5-phosphate 3-epimerase
PP_0427	AE015451	515094	515741	-	2-nonaprenyl-3-methyl-6-methoxy-1,4-benzoquinol hydroxylase
PP_0431	AE015451	518044	518469	-	conserved membrane protein of unknown function
PP_0433	AE015451	519746	520144	+	Iron-sulfur cluster insertion protein ErpA
PP_0436	AE015451	522934	524133	+	Tyrosine--tRNA ligase
PP_0437	AE015451	530087	531046	+	bifunctional biotin-[acetyl-CoA-carboxylase] ligase/biotin operon repressor BirA
PP_0438	AE015451	531036	531785	+	Type III pantothenate kinase
PP_0441	AE015451	534104	534472	+	Sec translocation complex - SecE subunit
PP_0442	AE015451	534482	535015	+	transcription antipausing factor NusG
PP_0443	AE015451	535135	535566	+	50S ribosomal protein L11
PP_0444	AE015451	535566	536261	+	50S ribosomal protein L1
PP_0445	AE015451	536459	536959	+	50S ribosomal protein L10
PP_0446	AE015451	537037	537402	+	50S ribosomal protein L7/L12
PP_0447	AE015451	537623	541696	+	DNA-directed RNA polymerase subunit beta
PP_0448	AE015451	541761	545960	+	DNA-directed RNA polymerase subunit beta'
PP_0449	AE015451	546172	546543	+	30S ribosomal protein S12
PP_0450	AE015451	546650	547120	+	30S ribosomal protein S7
PP_0451	AE015451	547151	549298	+	Elongation factor G 1
PP_0454	AE015451	551020	551688	+	50S ribosomal subunit protein L3
PP_0455	AE015451	551701	552303	+	50S ribosomal protein L4
PP_0457	AE015451	552614	553438	+	50S ribosomal protein L2
PP_0460	AE015451	554061	554774	+	30S ribosomal subunit protein S3
PP_0461	AE015451	554787	555200	+	50S ribosomal protein L16
PP_0464	AE015451	555684	556052	+	50S ribosomal protein L14
PP_0466	AE015451	556399	556938	+	50S ribosomal protein L5
PP_0468	AE015451	557466	557858	+	30S ribosomal protein S8
PP_0469	AE015451	557871	558404	+	50S ribosomal protein L6
PP_0470	AE015451	558415	558765	+	50S ribosomal protein L18
PP_0471	AE015451	558769	559269	+	30S ribosomal protein S5
PP_0473	AE015451	559452	559886	+	50S ribosomal protein L15
PP_0474	AE015451	559887	561218	+	Sec Translocation Complex - SecY subunit
PP_0476	AE015451	561495	561851	+	30S ribosomal protein S13
PP_0477	AE015451	561870	562259	+	30S ribosomal protein S11
PP_0478	AE015451	562275	562895	+	30S ribosomal protein S4
PP_0479	AE015451	562918	563919	+	DNA-directed RNA polymerase subunit alpha
PP_0480	AE015451	563962	564348	+	50S ribosomal protein L17
PP_0485	AE015451	571029	571574	+	Single-stranded DNA-binding protein
PP_0500	AE015451	589877	590761	+	dTDP-4-rhamnose reductase-related protein
PP_0501	AE015451	590754	591686	+	NAD-dependent epimerase/dehydratase family protein
PP_0517	AE015451	603696	604172	+	6,7-dimethyl-8-ribityllumazine synthase 473
PP_0518	AE015451	604169	604669	+	transcription antitermination protein
PP_0519	AE015451	604688	605656	+	thiamin monophosphate kinase
PP_0522	AE015451	607097	607714	+	GTP cyclohydrolase-2
PP_0527	AE015451	612286	614181	-	1-deoxyxylulose-5-phosphate synthase
PP_0528	AE015451	614359	615246	-	farnesyl diphosphate synthase
PP_0538	AE015451	625089	625616	-	inorganic pyrophosphatase
PP_0548	AE015451	637123	637752	+	putative phenylacrylic acid decarboxylase, padA1
PP_0558	AE015451	648322	649677	-	acetyl-CoA carboxylase - biotin carboxylase subunit
PP_0559	AE015451	649695	650156	-	acetyl-CoA carboxylase - biotin carboxyl carrier subunit
PP_0560	AE015451	650256	650711	-	3-dehydroquinate dehydratase 1, type II 456
PP_0601	AE015451	707599	709137	+	lipid II flippase
PP_0602	AE015451	709256	710206	+	bifunctional riboflavin kinase / FMN adenylyltransferaseFMN adenylyltransferase 947
PP_0603	AE015451	710203	713034	+	Isoleucine--tRNA ligase 2805
PP_0604	AE015451	713012	713542	+	Lipoprotein signal peptidase
PP_0605	AE015451	713535	713972	+	peptidylprolyl isomerase
PP_0606	AE015451	713987	714934	+	4-hydroxy-3-methylbut-2-enyl diphosphate reductase
PP_0631	AE015451	737926	738549	-	Dephospho-CoA kinase
PP_0671	AE015451	780592	781845	-	serine hydroxymethyltransferase 1254
PP_0687	AE015451	799504	800472	-	octaprenyl diphosphate synthase 969
PP_0688	AE015451	800519	801031	+	50S ribosomal protein L21
PP_0690	AE015451	801516	802742	+	GTPase Obg
PP_0720	AE015451	837380	837964	-	Peptidyl-tRNA hydrolase 585
PP_0721	AE015451	838044	838697	-	50S ribosomal protein L25
PP_0722	AE015451	838756	839697	-	Ribose-phosphate pyrophosphokinase
PP_0723	AE015451	839841	840701	-	4-diphosphocytidyl-2-C-methyl-D-erythritol kinase
PP_0724	AE015451	840706	841323	-	Outer-membrane lipoprotein LolB 618
PP_0732	AE015451	851222	852499	+	Glutamyl-tRNA reductase 1274
PP_0733	AE015451	852496	853578	+	Peptide chain release factor 1
PP_0744	AE015451	862867	863883	+	Ferrochelatase
PP_0786	AE015451	901612	902574	+	thioredoxin reductase
PP_0835	AE015451	971709	973571	+	Sec Translocation Complex SecD subunit
PP_0836	AE015451	973582	974490	+	Sec translocation complex subunit SecF
PP_0838	AE015451	975320	976138	-	inositol monophosphatase / glycerol-2-phosphatase
PP_0842	AE015451	978551	979765	+	cysteine desulfurase
PP_0843	AE015451	979812	980198	+	scaffold protein involved in iron-sulfur cluster assembly
PP_0845	AE015451	980559	981080	+	DnaJ-like molecular chaperone specific for IscU 522
PP_0847	AE015451	982990	983331	+	ferredoxin
PP_0849	AE015451	983631	984056	+	Nucleoside diphosphate kinase
PP_0853	AE015451	987014	988123	+	4-hydroxy-3-methylbut-2-en-1-yl diphosphate synthase
PP_0854	AE015451	988149	989438	+	Histidine--tRNA ligase
PP_0857	AE015451	991379	992842	+	GTPase Der
PP_0897	AE015451	1037871	1039394	-	Fumarate hydratase, class I
PP_0915	AE015451	1058291	1058887	-	superoxide dismutase (Fe)
PP_0930	AE015451	1071947	1073392	-	Aspartyl/glutamyl-tRNA(Asn/Gln) amidotransferase subunit B
PP_0931	AE015451	1073404	1074855	-	Glutamyl-tRNA(Gln) amidotransferase subunit A
PP_0933	AE015451	1075283	1076401	+	cell wall structural actin-like protein MreB
PP_0934	AE015451	1076622	1077620	+	Cell shape-determining protein MreC
PP_0953	AE015451	1096236	1096961	-	lipopolysaccharide ABC transporter, subunit LptB
PP_0954	AE015451	1096962	1097486	-	conserved exported protein of unknown function
PP_0955	AE015451	1097473	1098045	-	conserved exported protein of unknown function
PP_0956	AE015451	1098054	1098578	-	3-deoxy-D-manno-octulosonate 8-phosphate phosphatase
PP_0964	AE015451	1103242	1104507	+	UDP-N-acetylglucosamine 1-carboxyvinyltransferase
PP_0977	AE015451	1114985	1117831	-	valine--tRNA ligase
PP_0982	AE015451	1120560	1121675	+	Permease YjgP/YjgQ family protein
PP_0983	AE015451	1121668	1122729	+	conserved membrane protein of unknown function
PP_1023	AE015451	1167057	1167785	+	6-phosphogluconolactonase
PP_1024	AE015451	1167776	1168483	+	KHG/KDPG aldolase
PP_1031	AE015451	1175570	1177039	+	IMP dehydrogenase and single strand DNA binding factor
PP_1032	AE015451	1177118	1178695	+	glutamine-hydrolyzing GMP synthase
PP_1035	AE015451	1182396	1182833	+	tRNA-specific adenosine deaminase monomer
PP_1098	AE015451	1255659	1256753	+	ATP-dependent Fe-S cluster transferase
PP_1177	AE015451	1350534	1351784	-	Ribonucleoside-diphosphate reductase subunit beta
PP_1179	AE015451	1352497	1355376	-	Ribonucleoside-diphosphate reductase subunit alpha
PP_1183	AE015451	1358431	1359132	-	putative Siderophore biosynthesis protein
PP_1205	AE015451	1383315	1385030	-	Proline--tRNA ligase
PP_1213	AE015451	1390194	1391969	+	Aspartate--tRNA ligase
PP_1219	AE015451	1395891	1396586	+	subunit of a proton-driven complex used for maintenance of outer membrane stability
PP_1220	AE015451	1396601	1397053	+	subunit of a proton-driven complex used for maintenance of outer membrane stability
PP_1221	AE015451	1397053	1398171	+	colicin S4 and filamentous phage transport system
PP_1222	AE015451	1398168	1399469	+	component of the Tol biopolymer transport system
PP_1240	AE015451	1417542	1418252	+	Phosphoribosylaminoimidazole-succinocarboxamide synthase
PP_1311	AE015451	1498074	1499423	+	Tryptophan--tRNA ligase 1350
PP_1315	AE015451	1503198	1503626	+	50S ribosomal protein L13
PP_1316	AE015451	1503641	1504033	+	30S ribosomal protein S9
PP_1323	AE015451	1508698	1509285	-	factor modulating bacterial replication archosome assembly
PP_1329	AE015451	1513832	1514779	+	Ribosomal RNA small subunit methyltransferase H 940
PP_1331	AE015451	1515066	1516814	+	peptidoglycan DD transpeptidase 1741
PP_1332	AE015451	1516811	1518301	+	UDP-N-acetylmuramoyl-L-alanyl-D-glutamate--2, 6-diaminopimelate ligase
PP_1333	AE015451	1518294	1519661	+	D-alanyl-D-alanine-adding enzyme
PP_1334	AE015451	1519661	1520743	+	Phospho-N-acetylmuramoyl-pentapeptide- transferase
PP_1335	AE015451	1520744	1522096	+	UDP-N-acetylmuramoylalanine--D-glutamate ligase 1349
PP_1336	AE015451	1522093	1523307	+	lipid II flippase
PP_1337	AE015451	1523297	1524376	+	UDP-N-acetylglucosamine--N-acetylmuramyl- (pentapeptide) pyrophosphoryl-undecaprenol N-acetylglucosamine transferase
PP_1338	AE015451	1524369	1525817	+	UDP-N-acetylmuramate--L-alanine ligase
PP_1339	AE015451	1525814	1526770	+	D-alanine--D-alanine ligase B
PP_1340	AE015451	1526776	1527645	+	Cell division protein FtsQ
PP_1341	AE015451	1527660	1528922	+	essential cell division protein FtsA
PP_1342	AE015451	1528978	1530174	+	Cell division protein FtsZ
PP_1343	AE015451	1530287	1531198	+	UDP-3-O-[3-hydroxymyristoyl] N-acetylglucosamine deacetylase
PP_1345	AE015451	1531990	1534809	+	protein translocation complex, ATPase subunit SecA
PP_1361	AE015451	1549601	1551241	+	60 kDa chaperonin
PP_1399	AE015451	1593398	1593802	-	conserved exported protein of unknown function
PP_1423	AE015451	1623406	1624347	-	conserved protein of unknown function
PP_1432	AE015451	1633052	1633906	+	signal peptidase I
PP_1433	AE015451	1634070	1634759	+	Ribonuclease 3
PP_1434	AE015451	1634746	1635654	+	GTPase Era
PP_1436	AE015451	1636551	1637291	+	Pyridoxine 5'-phosphate synthase
PP_1461	AE015451	1666999	1668375	+	GTPase component of the signal recognition particle (SRP)
PP_1462	AE015451	1668557	1668886	+	30S ribosomal protein S16
PP_1463	AE015451	1668892	1669428	+	Ribosome maturation factor RimM 537
PP_1464	AE015451	1669432	1670184	+	tRNA (guanine-N(1)-)-methyltransferase
PP_1471	AE015451	1676198	1677607	+	Threonine synthase
PP_1496	AE015451	1701649	1703151	+	Lysine--tRNA ligase
PP_1506	AE015451	1712267	1712917	+	Adenylate kinase
PP_1507	AE015451	1713057	1713731	+	endopeptidase
PP_1525	AE015451	1729936	1731087	-	Succinyl-diaminopimelate desuccinylase
PP_1530	AE015451	1736605	1737639	-	2,3,4,5-tetrahydropyridine-2,6-dicarboxylate N-succinyltransferase
PP_1531	AE015451	1737671	1738018	-	putative glutathione-dependent thiol reductase
PP_1549	AE015451	1749384	1750235	-	Transcriptional regulator, Cro/CI family
PP_1590	AE015451	1784118	1784900	-	methionine aminopeptidase
PP_1591	AE015451	1785247	1785984	+	30S ribosomal protein S2
PP_1592	AE015451	1786170	1787033	+	Elongation factor Ts
PP_1595	AE015451	1788528	1789283	+	Ditrans,polycis-undecaprenyl-diphosphate synthase ((2E,6E)-farnesyl-diphosphate specific)
PP_1596	AE015451	1789283	1790098	+	CTP:phosphatidate cytidyltransferase
PP_1597	AE015451	1790071	1791285	+	1-deoxy-D-xylulose 5-phosphate reductoisomerase 1187
PP_1600	AE015451	1795188	1795691	+	Skp-like protein
PP_1601	AE015451	1795693	1796748	+	UDP-3-O-acylglucosamine N-acyltransferase
PP_1602	AE015451	1796812	1797303	+	3-hydroxyacyl-[acyl-carrier-protein] dehydratase FabZ
PP_1603	AE015451	1797300	1798076	+	Acyl-[acyl-carrier-protein]--UDP-N- acetylglucosamine O-acyltransferase 773
PP_1604	AE015451	1798078	1799205	+	Lipid-A-disaccharide synthase
PP_1606	AE015451	1800017	1803541	+	DNA polymerase III, alpha subunit
PP_1607	AE015451	1803648	1804595	+	acetyl-coenzyme A carboxylase carboxyl transferase subunit alpha
PP_1608	AE015451	1804767	1806050	+	tRNA(Ile)-lysidine synthase
PP_1610	AE015451	1806318	1807946	+	CTP synthase
PP_1614	AE015451	1810686	1811393	+	2-C-methyl-D-erythritol 4-phosphate cytidylyltransferase
PP_1618	AE015451	1814613	1815086	+	2-C-methyl-D-erythritol 2,4-cyclodiphosphate synthase
PP_1636	AE015451	1832736	1833101	+	diacylglycerol kinase
PP_1638	AE015451	1834142	1834921	+	ferredoxin--NADP(+) reductase
PP_1648	AE015451	1840505	1840942	-	conserved protein of unknown function
PP_1668	AE015451	1864667	1865374	+	regulator of DnaA that prevents premature reinitiation of DNA replication
PP_1680	AE015451	1874742	1875308	+	alpha-ribazole-5'-phosphate phosphatase 531
PP_1735	AE015451	1934736	1935671	+	Lipid A biosynthesis lauroyl acyltransferase
PP_1767	AE015451	1971072	1973843	+	DNA gyrase, subunit A
PP_1769	AE015451	1975069	1976172	+	chorismate mutase/Prephenate dehydratase
PP_1772	AE015451	1979331	1981061	+	30S ribosomal protein S1
PP_1823	AE015451	2049331	2049903	-	GTP cyclohydrolase 1
PP_1830	AE015451	2054860	2055951	+	Chorismate synthase
PP_1849	AE015451	2073608	2073988	-	conserved protein of unknown function
PP_1857	AE015451	2079331	2080464	+	EF-P arginine 32 rhamnosyl-transferase
PP_1858	AE015451	2080513	2081082	+	elongation factor P
PP_1899	AE015451	2143221	2143655	+	ExbD/TolR family protein
PP_1900	AE015451	2143652	2144656	+	Tetraacyldisaccharide 4'-kinase 1001
PP_1902	AE015451	2144883	2145647	+	3-deoxy-manno-octulosonate cytidylyltransferase 760
PP_1904	AE015451	2146072	2147127	+	UDP-N-acetylenolpyruvoylglucosamine reductase
PP_1905	AE015451	2147244	2150519	-	ribonuclease E
PP_1910	AE015451	2154832	2155359	+	conserved protein of unknown function
PP_1913	AE015451	2156697	2157635	+	malonyl-CoA-ACP transacylase
PP_1914	AE015451	2157651	2158391	+	3-oxoacyl-[acyl-carrier-protein] reductase subunit
PP_1964	AE015451	2226598	2227401	-	putative dGMP, dTMP, dhydroxyCMP kinase 769
PP_1966	AE015451	2227848	2228834	+	DNA polymerase III subunit delta'
PP_1977	AE015451	2239772	2241253	+	Glutamate--tRNA ligase
PP_1980	AE015451	2243969	2244403	+	conserved protein of unknown function
PP_1989	AE015451	2254828	2255940	+	Aspartate-semialdehyde dehydrogenase
PP_1996	AE015451	2264051	2264944	+	acetyl-coenzyme A carboxylase carboxyl transferase subunit beta 890
PP_1997	AE015451	2264941	2266251	+	folypolyglutamate synthase/dihydrofolate synthase
PP_2012	AE015451	2283801	2284748	+	Probable inorganic polyphosphate/ATP-NAD kinase 933
PP_2139	AE015451	2440863	2443472	+	DNA topoisomerase I
PP_2154	AE015451	2461002	2462252	+	LolC
PP_2155	AE015451	2462245	2462943	+	Lipoprotein-releasing system ATP-binding protein LolD
PP_2156	AE015451	2463004	2464245	+	Lipoprotein releasing system, permease protein
PP_2162	AE015451	2468359	2468922	-	putative phosphonoacetaldehyde phosphonohydrolase-related protein
PP_2165	AE015451	2470436	2471617	+	Response regulator
PP_2166	AE015451	2471614	2472096	+	Anti-anti-sigma factor
PP_2233	AE015451	2540836	2541384	-	Hydrolase, isochorismatase family
PP_2268	AE015451	2590657	2591082	+	Phage endodeoxyribonuclease I
PP_2339	AE015451	2669708	2672317	-	bifunctional aconitate hydratase 2 and 2-methylisocitrate dehydratase
PP_2380	AE015451	2720264	2720746	+	conserved exported protein of unknown function
PP_2465	AE015451	2809594	2811516	+	Threonine--tRNA ligase
PP_2466	AE015451	2811534	2812067	+	Translation initiation factor IF-3
PP_2468	AE015451	2812350	2812706	+	50S ribosomal protein L20
PP_2469	AE015451	2812816	2813832	+	Phenylalanine--tRNA ligase alpha subunit
PP_2470	AE015451	2813864	2816245	+	Phenylalanine--tRNA ligase beta subunit 2382
PP_2767	AE015451	3151037	3151870	+	putative Branched-chain amino acid ABC transporter, ATP-binding protein 809
PP_2780	AE015451	3165569	3166867	+	3-oxoacyl-(Acyl-carrier-protein) synthase II
PP_2788	AE015451	3177379	3177762	-	MerR family transcriptional regulator
PP_2792	AE015451	3181931	3182287	+	conserved protein of unknown function
PP_2888	AE015451	3285989	3286510	+	putative ECF sigma factor PrtI
PP_2902	AE015451	3300184	3300906	-	UDP-2,3-diacylglucosamine hydrolase
PP_2904	AE015451	3301652	3303355	+	Glutamine--tRNA ligase
PP_2905	AE015451	3303365	3304747	+	Cysteine--tRNA ligase
PP_2913	AE015451	3312821	3313795	+	5-aminolevulinate dehydratase
PP_3033	AE015451	3419453	3420184	-	putative transcriptional repressor, CI/C2 family
PP_3193	AE015451	3622263	3622721	-	conserved protein of unknown function
PP_3261	AE015451	3696358	3696759	+	conserved protein of unknown function
PP_3345	AE015451	3782910	3783680	+	nickel ABC transporter ATP-binding subunit
PP_3416	AE015451	3867084	3867623	+	D-gluconate kinase
PP_3772	AE015451	4299370	4300239	+	Repressor protein-related protein
PP_3896	AE015451	4411765	4412412	+	Transcriptional regulator, Cro/CI family
PP_3958	AE015451	4466258	4467619	+	Na(+)/H(+) antiporter NhaA 2
PP_3993	AE015451	4503849	4504241	+	sulfur transfer protein complex, TusD subunit
PP_3994	AE015451	4504243	4504602	+	putative tRNA 5-methylaminomethyl-2-thiouridine synthase (tusC-like)
PP_3996	AE015451	4504895	4505230	+	sulfur transfer protein 328
PP_4000	AE015451	4508781	4510061	-	Serine--tRNA ligase
PP_4003	AE015451	4511801	4512487	-	Outer-membrane lipoprotein carrier protein
PP_4012	AE015451	4522152	4524377	+	isocitrate dehydrogenase
PP_4014	AE015451	4525070	4526194	+	tRNA-specific 2-thiouridylase MnmA
PP_4016	AE015451	4526955	4528325	+	5'-phosphoribosyl-4-(N-succinocarboxamide)-5- aminoimidazole lyase (adenylosuccinate lyase)
PP_4017	AE015451	4528401	4529573	+	conserved protein of unknown function
PP_4076	AE015451	4604171	4604581	+	conserved protein of unknown function
PP_4097	AE015451	4632693	4633253	-	CDP-diacylglycerol-glycerol-3-phosphate 3-phosphatidyltransferase
PP_4141	AE015451	4678701	4679459	-	DNA polymerase III subunit epsilon
PP_4174	AE015451	4716909	4717424	+	3R-3-hydroxydecanoyl acyl carrier protein (ACP) dehydratase
PP_4175	AE015451	4717436	4718656	+	3-oxoacyl-[acyl-carrier-protein] synthase 1
PP_4187	AE015451	4730007	4731443	-	dihydrolipoyl dehydrogenase
PP_4190	AE015451	4735881	4736585	-	succinate dehydrogenase iron-sulfur subunit
PP_4191	AE015451	4736597	4738369	-	succinate dehydrogenase flavoprotein subunit
PP_4192	AE015451	4738373	4738741	-	succinate dehydrogenase hydrophobic membrane anchor subunit
PP_4193	AE015451	4738735	4739121	-	succinate dehydrogenase membrane b-556 subunit
PP_4201	AE015451	4746082	4747011	-	Electron transfer flavoprotein subunit alpha
PP_4202	AE015451	4747012	4747761	-	Electron transfer flavoprotein subunit beta
PP_4203	AE015451	4748297	4749979	+	Electron transfer flavoprotein-ubiquinone oxidoreductase
PP_4274	AE015451	4858719	4861049	-	DNA ligase
PP_4275	AE015451	4861286	4862239	-	putative cell division protein ZipA
PP_4327	AE015451	4916799	4917431	-	Cytochrome c biogenesis ATP-binding export protein CcmA 629
PP_4357	AE015451	4948860	4949345	-	C-ring protein of the flagellar basal body
PP_4473	AE015451	5080303	5081538	-	aspartokinase
PP_4474	AE015451	5081641	5084265	-	Alanine--tRNA ligase
PP_4501	AE015451	5115853	5116446	+	Probable intracellular septation protein A
PP_4554	AE015451	5178002	5178487	-	conserved protein of unknown function
PP_4614	AE015451	5237541	5237927	+	conserved protein of unknown function
PP_4635	AE015451	5257945	5259156	-	trans-2-enoyl-CoA reductase (NAD(+))
PP_4646	AE015451	5271058	5271834	-	ferredoxin--NADP(+) reductase
PP_4672	AE015451	5298026	5300101	-	ATP-dependent DNA helicase and dsDNA/ssDNA exonuclease, ssDNA endonuclease
PP_4673	AE015451	5300098	5303772	-	Chi activated ATP-dependent DNA helicase and dsDNA/ssDNA exonuclease
PP_4674	AE015451	5303769	5307251	-	ATP-dependent DNA helicase and dsDNA/ssDNA exonuclease, ssDNA endonuclease, recombinase subunit 3479
PP_4708	AE015451	5352011	5354116	-	Polyribonucleotide nucleotidyltransferase
PP_4712	AE015451	5356220	5358760	-	Translation initiation factor IF-2
PP_4713	AE015451	5358788	5360269	-	transcription termination/antitermination L factor
PP_4714	AE015451	5360329	5360838	-	ribosome maturation factor
PP_4716	AE015451	5362425	5363765	-	Phosphoglucosamine mutase
PP_4717	AE015451	5363782	5364633	-	dihydropteroate synthase
PP_4718	AE015451	5364642	5366555	-	integral membrane ATP-dependent zinc metallopeptidase
PP_4725	AE015451	5373496	5374299	-	4-hydroxy-tetrahydrodipicolinate reductase
PP_4727	AE015451	5375639	5377564	-	Chaperone protein DnaK
PP_4728	AE015451	5377666	5378223	-	Protein GrpE
PP_4731	AE015451	5380699	5381235	+	Outer membrane protein assembly factor BamE
PP_4732	AE015451	5381300	5381848	-	conserved protein of unknown function
PP_4784	AE015451	5446496	5447779	+	Glutamate-1-semialdehyde 2,1-aminomutase
PP_4788	AE015451	5450123	5450596	+	Endoribonuclease YbeY
PP_4790	AE015451	5451470	5452987	+	Apolipoprotein N-acyltransferase
PP_4794	AE015451	5456269	5458875	+	Leucine--tRNA ligase
PP_4796	AE015451	5459582	5460619	+	DNA polymerase III, delta subunit
PP_4800	AE015451	5463448	5464464	-	Lipoyl synthase 1017
PP_4801	AE015451	5464467	5465117	-	Octanoyltransferase
PP_4806	AE015451	5468873	5469997	-	murein transpeptidase factor
PP_4807	AE015451	5470015	5471904	-	transpeptidase (penicillin-binding protein 2)
PP_4810	AE015451	5472862	5473554	-	Probable nicotinate-nucleotide adenylyltransferase
PP_4822	AE015451	5483487	5485094	+	phosphoribosylaminoimidazolecarboxamide formyltransferase/IMP cyclohydrolase
PP_4858	AE015451	5525213	5525710	+	conserved exported protein of unknown function
PP_4869	AE015451	5536196	5537023	+	NH(3)-dependent NAD(+) synthetase
PP_4873	AE015451	5541301	5542698	-	replicative DNA helicase (ATPase)
PP_4877	AE015451	5544435	5544860	-	30S ribosomal protein S6
PP_4889	AE015451	5557960	5559252	-	Adenylosuccinate synthetase
PP_4908	AE015451	5578678	5579541	+	phosphatidylserine decarboxylase
PP_4912	AE015451	5583473	5585731	-	DNA topoisomerase IV subunit A
PP_4915	AE015451	5587243	5589147	-	DNA topoisomerase IV subunit B
PP_4928	AE015451	5608326	5609597	-	3-deoxy-D-manno-octulosonic acid transferase
PP_4931	AE015451	5611007	5612182	+	conserved protein of unknown function
PP_4932	AE015451	5612179	5612991	+	putative D-arabinose 1-dehydrogenase
PP_4934	AE015451	5614100	5615521	-	heptose 7-phosphate kinase/heptose 1-phosphate adenylyltransferase
PP_4935	AE015451	5615652	5617460	-	Lipid A export ATP-binding/permease protein MsbA
PP_4960	AE015451	5651405	5652469	-	Fructose-bisphosphate aldolase
PP_4965	AE015451	5655697	5657694	-	transketolase A 1998
PP_4967	AE015451	5658957	5660147	+	methionine adenosyltransferase
PP_4969	AE015451	5662209	5662601	+	conserved exported protein of unknown function
PP_4970	AE015451	5662676	5663143	-	putative Cytochrome c'
PP_4976	AE015451	5668005	5669399	+	Adenosylhomocysteinase
PP_4992	AE015451	5689941	5690342	-	Protein PilG
PP_4998	AE015451	5694276	5695280	+	Aspartate carbamoyltransferase
PP_5011	AE015451	5711162	5711932	+	Ubiquinone/menaquinone biosynthesis C-methyltransferase UbiE
PP_5012	AE015451	5711932	5712555	+	conserved protein of unknown function
PP_5013	AE015451	5712552	5714174	+	2-octaprenylphenol hydroxylase
PP_5046	AE015451	5752033	5753439	+	glutamine synthetase
PP_5074	AE015451	5790653	5791717	-	Uroporphyrinogen decarboxylase
PP_5079	AE015451	5801072	5801590	-	Shikimate kinase
PP_5089	AE015451	5813080	5814816	+	arginyl-tRNA synthetase 1737
PP_5108	AE015451	5827997	5828851	-	RNA polymerase factor sigma-32
PP_5111	AE015451	5830659	5832143	-	Signal Recognition Particle protein translocation receptor GTPase
PP_5123	AE015451	5845090	5845575	+	Phosphopantetheine adenylyltransferase
PP_5141	AE015451	5866734	5867705	-	Thymidylate synthase
PP_5150	AE015451	5876304	5876978	+	Ribose-5-phosphate isomerase A
PP_5197	AE015451	5929164	5930387	-	putative oxidoreductase involved in anerobic synthesis of ubiquinone, FAD/NAD(P)-binding domain 1224
PP_5199	AE015451	5930870	5932069	-	2-octaprenyl-6-methoxyphenyl hydroxylase
PP_5213	AE015451	5945542	5947008	-	3-octaprenyl-4-hydroxybenzoate carboxy-lyase
PP_5214	AE015451	5947214	5948473	-	transcription termination factor Rho
PP_5264	AE015451	6011149	6013158	+	helicase a single-stranded DNA dependent ATPase 2010
PP_5269	AE015451	6018126	6019199	-	alanine racemase, PLP-binding
PP_5285	AE015451	6033678	6034889	+	coenzyme A biosynthesis bifunctional protein (fused 4'-phosphopantothenoylcysteine decarboxylase and phosphopantothenoylcysteine synthetase)
PP_5286	AE015451	6034895	6035350	+	deoxyuridine 5'-triphosphate nucleotidohydrolase
PP_5296	AE015451	6043028	6043648	+	deoxyguanylate kinase / guanylate kinase
PP_5306	AE015451	6053657	6054619	+	Biopolymer transport protein ExbB
PP_5307	AE015451	6054623	6055051	+	TonB-gated outer membrane transporter - gating inner membrane protein
PP_5308	AE015451	6055048	6055779	+	Protein TonB
PP_5318	AE015451	6063669	6064559	+	4-hydroxybenzoate octaprenyltransferase 890
PP_5409	AE015451	6170466	6172301	-	L-glutamine/D-fructose-6-phosphate aminotransferase
PP_5411	AE015451	6173271	6174638	-	N-acetyl glucosamine-1-phosphate uridyltransferase/glucosamine-1-phosphate acetyl transferase
PP_5412	AE015451	6174757	6175176	-	ATP synthase epsilon chain
PP_5413	AE015451	6175220	6176596	-	ATP synthase subunit beta
PP_5414	AE015451	6176624	6177484	-	ATP synthase gamma chain
PP_5415	AE015451	6177533	6179077	-	ATP synthase subunit alpha
PP_5416	AE015451	6179099	6179635	-	ATP synthase subunit delta
PP_5417	AE015451	6179648	6180118	-	ATP synthase subunit b
PP_5419	AE015451	6180577	6181446	-	ATP synthase subunit a
PP_5420	AE015451	6181463	6181870	-	ATP synthase protein I
PP_5576	AE015451	3515484	3515960	+	conserved protein of unknown function
PP_5700	AE015451	5237170	5237517	+	conserved protein of unknown function
Please refer to Price, M. N. et al. Mutant phenotypes for thousands of bacterial genes of unknown function. Nature 557, 503–509 (2018).
