# Supplementary material for: Genome-scale metabolic rewiring improves titers rates and yields of the non-native product indigoidine at scale
Source: Nat Commun. 2020 Oct 23;11:5385. doi: 10.1038/s41467-020-19171-4 (PMC7584609; doi:10.1038/s41467-020-19171-4)
Supplement: Supplementary file 7 — Supplementary Data 3 [file 41467_2020_19171_MOESM7_ESM.xlsx]

## Sheet: Other Targets
Supplemental Data 3: Additional gene targeting sets for growth coupled production of two additional target molecules using glucose as the starting carbon source in P. putida.
Banerjee and Eng et al.
*Transposon mutants in indicated gene could not be recovered. Refer to Supplemental Dataset 2.
#Gene shared by other reactions as specified
$ For reaction IDs are as per Bigg Models database conventions
1Dong, J., Chen, Y., Benites, V. T., Baidoo, E. E. K., Petzold, C. J., Beller, H. R., … Singer, S. W. (2019). Methyl ketone production by Pseudomonas putida is enhanced by plant‐derived amino acids. Biotechnology and Bioengineering, 116(8), 1909–1922. http://doi.org/10.1002/bit.26995
2Park, S. H., Kim, H. U., Kim, T. Y., Park, J. S., Kim, S.-S., & Lee, S. Y. (2014). Metabolic engineering of Corynebacterium glutamicum for L-arginine production. Nature Communications, 5(1), 4618.
	Biofuel/Bioproduct Type	Precursor for Methyl Ketones1	Semi essential amino acid2
	Metabolite Name	3 Oxotetradecanoyl CoA	L-Arginine
	Product Yield (% MTY)	80	50
	Biomass Yield (% YBS)	10	10
	number of reactions	24	12
	number of genes	24	15
	Essential genes based on RBTnSeq fitness data	PP_0415 (rpe) and PP_0751 (mqo-I)	PP_4012 (idh), PP_4963 (pgk), PP_5040 (fbp), PP_4189 (sucA)
	Comon targets with Glutamine/Glucose coupled production already implemented in this work using plasmid pTE327	9 genes	2 genes
	Maximum theoretical yield (MTY, mol/mol)	0.12	0.85
	Product yield using the cut set (mol/mol)	0.1	0.48
	Biomass yield (YBS, g/mmol)	0.098	0.098
	Biomass yield using the cut set (g/mmol)	0.01	0.01
	Remarks	Addition of heterologous gene fadM from E. coli would result in Methyl ketone production
Output from cMCS analysis for 3 Oxotetradecanoyl CoA/Glucose Growth Coupling.
S. No.	Gene ID	Gene	Gene Name	Subsystem	Number of Reactions	Reactions$	Essential by RB-TnSeq Analysis?	Targetted using 14 gene CRISPRi array in plasmid pTE327 for Glutamine/Glucose Coupling
1	PP 2082	ppsA	PEP synthase	Glycolysis	1	PPS		YES
2	PP 3382		Gluconate 2-dehydrogenase cytochrome c subunit		1	GAD2ktpp
3	PP 3839	adhP	Alcohol dehydrogenase		1	ALCD2x
4	PP 1808#	pgi-1	Glucose 6-phosphate isomerase	Glycolysis, Pentose Phosphate Pathway	2	G6PI, PGI
5	PP 4701	pgi-2
6	PP 0415*	rpe	Ribulose-5-phosphate 3-epimerase	Pentose Phosphate Pathway	1	RPE	YES
7	PP 0654	mdh	Malate dehydrogenase	TCA	1	MDH		Yes
8	PP 0751*	mqo-I	Malate quinone oxidoreductase		2	MDH2, DMALRED	YES
9	PP 1251	mqo-II	Malate quinone oxidoreductase		2	MDH2, DMALRED		Yes
10	PP 2925	mqo-III	Malate quinone oxidoreductase		2	MDH2, DMALRED		Yes
11	PP 5346	pycB	Pyruvate carboxylase subunit B		1	PC
12	PP 4947#	putA	Proline dehydrogenase/1-pyrroline-5-carboxylate dehydrogenase	Arginine and Proline Metabolism	3	P5CD, PROD2, PUTA3		Yes
13	PP 5186#	argE	Acetylornithine deacetylase		2	ACODA, NACODA		Yes
14	PP 5003#	phaA	P(3)HA polymerase	PHAs Metabolism	24	PHAP2C100, PHAP2C101, PHAP2C120, PHAP2C121, PHAP2C121d6, PHAP2C140, PHAP2C141, PHAP2C141d5, PHAP2C142, PHAP2C60, PHAP2C80, PHAPC40, PHAPC50, PHAPC70, PHAPC90, PHAPCP100, PHAPCP40, PHAPCP50, PHAPCP60, PHAPCP70, PHAPCP80, PHAPCP90, PHAPCT40, PHAPCT60		Yes
15	PP 5005#	phaC-II	P(3)HA polymerase	PHAs Metabolism	11	PHAP2C100, PHAP2C101, PHAP2C60, PHAP2C80, PHAPC40, PHAPC50, PHAPC70, PHAPC90, PHAPCP50, PHAPCT40, PHAPCT60		Yes
16	PP 4735#	lldP	L-lactate permease	Transport	3	D LACt2pp, GLYCLTt2rpp, L LACt2rpp		Yes
17	PP 1173#	galP-I	Porin-like protein		3	GALURtex, GLCNtex, GLCURtex
18	PP 4108		4-aminobutyrate aminotransferase	Glutamate Metabolism	1	ABTA
19	PP 0214#	davT	5-aminovalerate aminotrasferase	Glutamate and Lysine Metabolism	2	ABTA, APTNAT
20	PP 0545#	aldB-I	Aldehyde dehydrogenase	Glycerophospholipid Metabolism	6	ALCD19, ALDD20x, ALDD2x, GCALDD, GLYALDDr, LCADi
21	PP 1616#	frmA	Glutathione dependent formaldehyde dehydrogenase		3	ALCD19, ALCD2x, FALDH2
22	PP 2589		Aldehyde dehydrogenase family protein		1	ALDD2x
23	PP 2694#			Glycerophospholipid Metabolism and Pyruvate Metabolism	5	ALCD19, ALDD20x, ALDD2x, GLYALDDr, LCADi
24	PP 2492#	yqhD	NAD(P)-dependent alcohol dehydrogenase	Propanoate Metabolism	3	13PPDH2, ALDD2y, ALDD3y2
Output from cMCS analysis for Arginine/Glucose Growth Coupling.
S. No.	Gene ID	Gene	Gene Name	Subsystem	Number of Reactions	Reactions$	Essential by RB-TnSeq Analysis?	Targetted using 14 gene CRISPRi array in plasmid pTE327 for Glutamine/Glucose Coupling
1	PP 1444	gcd	Quinoprotein glucose dehydrogenase	Glycolysis	1	GLCDpp		YES
2	PP_4963*	pgk	phosphoglycerate kinase		1	PGK	YES
3	PP_5040*	fbp	class 1 fructose-1,6-bisphosphatase		1	FBP	YES
4	PP 2168	tal	Transaldolase	Pentose Phosphate Pathway	1	TALA		YES
5	PP_4011	icd	NADP(+)-specific isocitrate dehydrogenase	TCA	1	ICDHyr
6	PP 4012*	idh	isocitrate dehydrogenase				YES
7	PP 4189*	sucA	2-oxoglutarate dehydrogenase subunit E1	TCA and Lysine Metabolism	3	AKGDH, AKGDa, GLCOASYNT
8	PP_4108		4-aminobutyrate aminotransferase	Glutamate Metabolism	1	ABTA
9	PP 0214#	davT	5-aminovalerate aminotrasferase	Glutamate and Lysine Metabolism	2	ABTA, APTNAT
10	PP 0368#		phenylacyl-CoA dehydrogenase	Fatty acid Metabolism	10	ACOAD12f, ACOAD13f, ACOAD14f, ACOAD15f, ACOAD16f, ACOAD17f, ACOAD18f, ACOAD19f, ACOAD7f, ACOAD8f
11	PP 1893#	fadE	medium-long chain acyl-CoA dehydrogenase		34	ACOAD10f, ACOAD11f, ACOAD12f, ACOAD13f, ACOAD14f, ACOAD15f, ACOAD16f, ACOAD17f, ACOAD18f, ACOAD19f, ACOAD1f, ACOAD20f, ACOAD21f, ACOAD22f, ACOAD23f, ACOAD24f, ACOAD25f, ACOAD26f, ACOAD27f,ACOAD28f, ACOAD29f, ACOAD2f, ACOAD30f, ACOAD31f, ACOAD32f, ACOAD33f, ACOAD34f, ACOAD3f, ACOAD4f, ACOAD5f, ACOAD6f, ACOAD7f, ACOAD8f, VCOAD
12	PP 2039#		acyl-CoA dehydrogenase		5	ACOAD2f, ACOAD3f, ACOAD4f, ACOAD5f, ACOAD6f
13	PP_2048		acyl-CoA dehydrogenase
14	PP 2437#		medium-chain acyl-CoA dehydrogenase		3	ACOAD4f, ACOAD5f, ACOAD6f
15	PP 2318#	tesA	acyl-CoA thioesterase I/protease I/lysophospholipase L1	Glycerophospholipid Metabolism	8	LPLIPAL1E160pp, LPLIPAL1E161pp, LPLIPAL1E180pp, LPLIPAL1E181d11pp, LPLIPAL1G160pp, LPLIPAL1G161pp, LPLIPAL1G180pp, LPLIPAL1G181d11pp
