# Supplementary material for: Genome-scale metabolic rewiring improves titers rates and yields of the non-native product indigoidine at scale
Source: Nat Commun. 2020 Oct 23;11:5385. doi: 10.1038/s41467-020-19171-4 (PMC7584609; doi:10.1038/s41467-020-19171-4)
Supplement: Supplementary file 9 — Source Data [file 41467_2020_19171_MOESM9_ESM.xlsx]

## Sheet: Figure 2
Engineered Strain Differential Gene Expression 0hr vs 24 hr				Control Strain Differential Gene Expression 0hr vs 24 hr
Gene	Differential Expression Log2 Ratio	Differential Expression Absolute Confidence			Differential Expression Log2 Ratio	Differential Expression Absolute Confidence
PP_0556	9.17	1000		PP_0782	5.62	1000
PP_4667	7.37	1000		PP_2973	4.97	1000
PP_4666	6.24	1000		PP_3284	4.87	1000
PP_2650	5.76	1000		PP_2650	4.59	1000
PP_5189	5.69	1000		PP_4465	4.2	1000
PP_0553	5.54	1000		PP_2062	4.11	1000
PP_2335	5.22	1000		PP_4464	3.98	1000
PP_2333	5.15	1000		PP_5344	3.96	1000
PP_2560	5.15	1000		PP_0637	3.82	1000
PP_2336	5.1	1000		PP_3468	3.77	1000
PP_2334	4.77	1000		PP_4241	3.74	1000
PP_4390	4.55	1000		PP_0025	3.73	1000
PP_1662	4.5	1000		PP_1853	3.69	1000
PP_2851	4.43	1000		PP_3780	3.67	1000
PP_0905	4.35	1000		PP_4424	3.66	1000
PP_0683	4.3	1000		PP_3471	3.49	1000
PP_3491	4.2	1000		PP_3122	3.45	1000
PP_2213	4.05	1000		PP_3685	3.41	1000
PP_3503	3.99	1000		PP_4387	3.36	1000
PP_1640	3.74	1000		PP_2177	3.35	1000
PP_4406	3.73	1000		PP_4047	3.35	1000
PP_1985	3.66	1000		PP_3469	3.3	1000
PP_4391	3.66	1000		PP_1188	3.28	1000
PP_4388	3.61	1000		PP_4656	3.24	1000
PP_2256	3.6	1000		PP_3025	3.22	1000
PP_2338	3.55	1000		PP_4348	3.21	1000
PP_2337	3.54	1000		PP_4350	3.19	1000
PP_2219	3.4	1000		PP_3577	3.15	1000
PP_4389	3.39	1000		PP_3710	3.14	1000
PP_4064	3.33	1000		PP_0685	3.08	1000
PP_4620	3.25	1000		PP_4461	3.06	1000
PP_4361	3.22	1000		PP_4349	3.05	1000
PP_0284	3.18	1000		PP_4883	3.04	1000
PP_0943	3.18	1000		PP_5407	3.04	1000
PP_4385	3.14	1000		PP_2684	2.98	1000
PP_4490	3.13	1000		PP_4228	2.97	1000
PP_1742	3.02	1000		PP_3849	2.95	1000
PP_1632	2.94	1000		PP_4287	2.92	1000
PP_1128	2.9	1000		PP_2063	2.91	1000
PP_1690	2.87	1000		PP_0784	2.88	1000
PP_1986	2.8	1000		PP_1305	2.88	1000
PP_4370	2.8	1000		PP_3160	2.87	1000
PP_0298	2.78	1000		PP_4406	2.87	1000
PP_4793	2.74	1000		PP_4022	2.86	1000
PP_1657	2.72	1000		PP_3110	2.83	1000
PP_4404	2.7	1000		PP_3109	2.79	1000
PP_1142	2.67	1000		PP_3550	2.79	1000
PP_4334	2.67	1000		PP_2962	2.76	1000
PP_3010	2.66	1000		PP_4388	2.76	1000
PP_2326	2.65	1000		PP_1953	2.75	1000
PP_4557	2.64	1000		PP_3123	2.74	1000
PP_3767	2.62	1000		PP_0411	2.73	1000
PP_4386	2.6	1000		PP_4288	2.73	1000
PP_4412	2.59	1000		PP_2277	2.71	1000
PP_0685	2.5	1000		PP_4286	2.7	1000
PP_1083	2.47	1000		PP_1852	2.68	1000
PP_1773	2.43	1000		PP_3217	2.66	1000
PP_4621	2.43	1000		PP_2644	2.65	1000
PP_2719	2.29	1000		PP_2022	2.64	1000
PP_1623	2.25	1000		PP_2435	2.64	1000
PP_2118	2.22	1000		PP_4389	2.64	1000
PP_2720	2.2	1000		PP_1942	2.62	1000
PP_4418	2.2	1000		PP_4530	2.62	1000
PP_4411	2.18	1000		PP_1961	2.59	1000
PP_1622	2.14	1000		PP_0683	2.58	1000
PP_1774	2.06	1000		PP_1116	2.55	1000
PP_2446	2.02	1000		PP_3111	2.55	1000
PP_0201	1.98	1000		PP_3951	2.55	1000
PP_2381	1.97	1000		PP_4227	2.55	1000
PP_4491	1.97	1000		PP_4451	2.55	1000
PP_1121	1.91	1000		PP_3108	2.52	1000
PP_4561	1.85	1000		PP_4390	2.51	1000
PP_1522	1.84	1000		PP_4361	2.49	1000
PP_1814	1.76	1000		PP_5345	2.49	1000
PP_3580	1.65	1000		PP_1308	2.45	1000
PP_4010	1.63	1000		PP_4242	2.45	1000
PP_3434	1.56	1000		PP_3900	2.43	1000
PP_3504	1.55	1000		PP_4285	2.43	1000
PP_1840	1.48	1000		PP_1297	2.39	1000
PP_4044	1.45	1000		PP_4858	2.37	1000
PP_0153	1.28	1000		PP_1651	2.35	1000
PP_2132	0.84	1000		PP_4371	2.35	1000
PP_0985	-0.64	1000		PP_0684	2.33	1000
PP_2463	-0.75	1000		PP_3379	2.32	1000
PP_2468	-0.78	1000		PP_2219	2.31	1000
PP_0441	-0.83	1000		PP_5073	2.31	1000
PP_1772	-0.9	1000		PP_1117	2.29	1000
PP_1366	-0.91	1000		PP_2850	2.29	1000
PP_4730	-0.93	1000		PP_2851	2.29	1000
PP_1082	-0.94	1000		PP_2335	2.27	1000
PP_5232	-1	1000		PP_4529	2.27	1000
PP_4268	-1.01	1000		PP_1110	2.26	1000
PP_2309	-1.04	1000		PP_3901	2.24	1000
PP_0641	-1.14	1000		PP_3444	2.22	1000
PP_4894	-1.18	1000		PP_1941	2.21	1000
PP_3832	-1.2	1000		PP_3536	2.2	1000
PP_1343	-1.21	1000		PP_3767	2.2	1000
PP_0915	-1.22	1000		PP_2872	2.18	1000
PP_4693	-1.3	1000		PP_1632	2.16	1000
PP_4709	-1.3	1000		PP_3380	2.15	1000
PP_0480	-1.36	1000		PP_4151	2.15	1000
PP_2322	-1.39	1000		PP_4382	2.09	1000
PP_0454	-1.41	1000		PP_5343	2.08	1000
PP_1024	-1.41	1000		PP_4370	2.07	1000
PP_5358	-1.42	1000		PP_4384	2.07	1000
PP_1910	-1.43	1000		PP_4386	2.06	1000
PP_0458	-1.44	1000		PP_4372	2.04	1000
PP_0479	-1.44	1000		PP_4391	2.03	1000
PP_0475	-1.47	1000		PP_1586	2	1000
PP_4718	-1.47	1000		PP_1111	1.99	1000
PP_2303	-1.48	1000		PP_3899	1.98	1000
PP_1629	-1.49	1000		PP_1522	1.97	1000
PP_0450	-1.5	1000		PP_1683	1.97	1000
PP_0466	-1.54	1000		PP_1833	1.97	1000
PP_1316	-1.54	1000		PP_3009	1.97	1000
PP_3990	-1.54	1000		PP_3773	1.97	1000
PP_0457	-1.55	1000		PP_5307	1.97	1000
PP_1464	-1.55	1000		PP_0284	1.96	1000
PP_0181	-1.56	1000		PP_1083	1.95	1000
PP_0471	-1.62	1000		PP_1268	1.95	1000
PP_1592	-1.62	1000		PP_4383	1.95	1000
PP_1850	-1.63	1000		PP_3102	1.94	1000
PP_0455	-1.65	1000		PP_3441	1.93	1000
PP_1084	-1.65	1000		PP_4357	1.93	1000
PP_1794	-1.65	1000		PP_0700	1.92	1000
PP_1131	-1.66	1000		PP_3434	1.91	1000
PP_3808	-1.67	1000		PP_2885	1.89	1000
PP_0440	-1.69	1000		PP_3152	1.87	1000
PP_0470	-1.7	1000		PP_3778	1.86	1000
PP_0451	-1.71	1000		PP_3902	1.86	1000
PP_0468	-1.72	1000		PP_4334	1.86	1000
PP_0688	-1.72	1000		PP_4342	1.86	1000
PP_3909	-1.72	1000		PP_0943	1.85	1000
PP_1591	-1.75	1000		PP_1754	1.85	1000
PP_3821	-1.75	1000		PP_0135	1.84	1000
PP_4875	-1.75	1000		PP_3159	1.84	1000
PP_2121	-1.76	1000		PP_3895	1.84	1000
PP_2099	-1.78	1000		PP_4621	1.84	1000
PP_4182	-1.78	1000		PP_0704	1.81	1000
PP_0456	-1.8	1000		PP_5002	1.81	1000
PP_0465	-1.8	1000		PP_1112	1.77	1000
PP_0442	-1.81	1000		PP_4611	1.75	1000
PP_0446	-1.81	1000		PP_1964	1.74	1000
PP_3807	-1.81	1000		PP_3067	1.74	1000
PP_4922	-1.81	1000		PP_3378	1.73	1000
PP_0461	-1.85	1000		PP_4385	1.73	1000
PP_0469	-1.85	1000		PP_4487	1.73	1000
PP_0689	-1.85	1000		PP_3236	1.72	1000
PP_4877	-1.86	1000		PP_1585	1.71	1000
PP_4245	-1.87	1000		PP_2509	1.71	1000
PP_5413	-1.87	1000		PP_0667	1.7	1000
PP_1915	-1.88	1000		PP_1113	1.7	1000
PP_0368	-1.9	1000		PP_2345	1.7	1000
PP_0750	-1.9	1000		PP_1141	1.69	1000
PP_3904	-1.9	1000		PP_2990	1.69	1000
PP_0474	-1.91	1000		PP_1985	1.68	1000
PP_0460	-1.94	1000		PP_3312	1.68	1000
PP_3924	-1.94	1000		PP_4707	1.68	1000
PP_0464	-1.95	1000		PP_0274	1.66	1000
PP_0452	-1.96	1000		PP_5306	1.64	1000
PP_1099	-1.97	1000		PP_4343	1.63	1000
PP_0473	-1.99	1000		PP_4666	1.63	1000
PP_1463	-1.99	1000		PP_4667	1.62	1000
PP_2144	-2.02	1000		PP_1142	1.61	1000
PP_4874	-2.03	1000		PP_3598	1.61	1000
PP_0459	-2.04	1000		PP_4333	1.59	1000
PP_0723	-2.06	1000		PP_4394	1.58	1000
PP_4187	-2.06	1000		PP_5237	1.58	1000
PP_4876	-2.06	1000		PP_3010	1.56	1000
PP_4891	-2.08	1000		PP_3684	1.56	1000
PP_0975	-2.09	1000		PP_3707	1.56	1000
PP_1185	-2.11	1000		PP_3903	1.55	1000
PP_4223	-2.11	1000		PP_4557	1.54	1000
PP_1149	-2.13	1000		PP_3318	1.52	1000
PP_5415	-2.14	1000		PP_1986	1.49	1000
PP_4720	-2.15	1000		PP_2333	1.49	1000
PP_0453	-2.18	1000		PP_3068	1.49	1000
PP_0477	-2.18	1000		PP_4205	1.49	1000
PP_5412	-2.21	1000		PP_4367	1.49	1000
PP_0596	-2.22	1000		PP_3120	1.47	1000
PP_0722	-2.22	1000		PP_4359	1.47	1000
PP_1223	-2.22	1000		PP_3765	1.46	1000
PP_5357	-2.24	1000		PP_4070	1.46	1000
PP_4222	-2.25	1000		PP_1023	1.45	1000
PP_4194	-2.3	1000		PP_2334	1.45	1000
PP_5420	-2.32	1000		PP_3153	1.44	1000
PP_0721	-2.35	1000		PP_2359	1.43	1000
PP_1462	-2.37	1000		PP_3115	1.42	1000
PP_1465	-2.37	1000		PP_1814	1.4	1000
PP_0476	-2.4	1000		PP_2143	1.4	1000
PP_5053	-2.41	1000		PP_1966	1.39	1000
PP_4185	-2.46	1000		PP_4332	1.39	1000
PP_1487	-2.47	1000		PP_2947	1.38	1000
PP_4981	-2.5	1000		PP_3121	1.38	1000
PP_1360	-2.53	1000		PP_4344	1.38	1000
PP_0449	-2.55	1000		PP_4870	1.38	1000
PP_1015	-2.55	1000		PP_3604	1.36	1000
PP_4715	-2.55	1000		PP_3603	1.35	1000
PP_0849	-2.58	1000		PP_4368	1.35	1000
PP_2877	-2.58	1000		PP_0201	1.34	1000
PP_0097	-2.59	1000		PP_1640	1.34	1000
PP_0472	-2.59	1000		PP_3119	1.34	1000
PP_5417	-2.59	1000		PP_3117	1.32	1000
PP_5419	-2.63	1000		PP_3116	1.31	1000
PP_4186	-2.64	1000		PP_3704	1.31	1000
PP_2439	-2.69	1000		PP_4490	1.3	1000
PP_2655	-2.7	1000		PP_4363	1.29	1000
PP_0098	-2.71	1000		PP_3347	1.27	1000
PP_4921	-2.74	1000		PP_1199	1.26	1000
PP_3089	-2.75	1000		PP_2720	1.26	1000
PP_5038	-2.78	1000		PP_1716	1.25	1000
PP_5008	-2.79	1000		PP_2446	1.25	1000
PP_2440	-2.81	1000		PP_4561	1.25	1000
PP_5392	-2.88	1000		PP_0018	1.24	1000
PP_1911	-2.92	1000		PP_4616	1.24	1000
PP_0096	-2.95	1000		PP_3770	1.23	1000
PP_0009	-2.96	1000		PP_0198	1.21	1000
PP_0812	-2.97	1000		PP_2109	1.2	1000
PP_5416	-2.97	1000		PP_2940	1.2	1000
PP_1179	-2.98	1000		PP_4044	1.2	1000
PP_2969	-2.99	1000		PP_2450	1.18	1000
PP_0150	-3.05	1000		PP_3851	1.18	1000
PP_4678	-3.06	1000		PP_4341	1.18	1000
PP_0389	-3.09	1000		PP_4491	1.17	1000
PP_1858	-3.2	1000		PP_2381	1.16	1000
PP_5215	-3.2	1000		PP_4817	1.16	1000
PP_0202	-3.22	1000		PP_0944	1.15	1000
PP_5391	-3.27	1000		PP_1987	1.15	1000
PP_5087	-3.29	1000		PP_2296	1.15	1000
PP_5282	-3.31	1000		PP_3908	1.15	1000
PP_4007	-3.33	1000		PP_0298	1.13	1000
PP_1836	-3.35	1000		PP_1633	1.11	1000
PP_4871	-3.47	1000		PP_5399	1.11	1000
PP_1834	-3.49	1000		PP_3081	1.08	1000
PP_5418	-3.49	1000		PP_3156	1.07	1000
PP_1289	-3.51	1000		PP_0536	1.06	1000
PP_0380	-3.57	1000		PP_2655	1.05	1000
PP_1249	-3.59	1000		PP_4376	1.05	1000
PP_5353	-3.74	1000		PP_2719	1.02	1000
PP_0786	-3.77	1000		PP_1622	1	1000
PP_0639	-4.05	1000		PP_4010	0.96	1000
PP_0482	-4.11	1000		PP_3089	0.95	1000
PP_1835	-4.13	1000		PP_3139	0.94	1000
PP_0600	-4.18	1000		PP_0946	0.93	1000
PP_3745	-4.2	1000		PP_2132	0.93	1000
PP_4248	-4.22	1000		PP_3140	0.93	1000
PP_0241	-4.81	1000		PP_2323	0.92	1000
PP_5281	-4.81	1000		PP_1022	0.9	1000
PP_4975	-4.83	1000		PP_1623	0.9	1000
PP_0588	-5.12	1000		PP_5313	0.9	1000
PP_0481	-5.33	1000		PP_2118	0.88	1000
PP_1180	-5.53	1000		PP_3154	0.88	1000
PP_5393	-9.38	1000		PP_0681	0.86	1000
PP_3765	1.24	32.93		PP_3134	0.85	1000
PP_1111	1.67	29.19		PP_3142	0.85	1000
PP_1374	1.7	27.83		PP_3580	0.81	1000
PP_0367	0.95	27.72		PP_1364	0.76	1000
PP_3156	2.01	27.37		PP_1771	0.71	1000
PP_1113	1.81	27.06		PP_4793	0.71	1000
PP_4038	1.95	26.21		PP_3407	0.7	1000
PP_2471	1.02	25.9		PP_4593	0.69	1000
PP_4343	2.41	25.84		PP_3126	0.65	1000
PP_3402	1.77	25.35		PP_4009	0.63	1000
PP_2357	1.1	25.08		PP_3128	0.62	1000
PP_4619	2.7	24.07		PP_0367	0.47	1000
PP_3433	2.04	23.52		PP_3035	0.44	1000
PP_1129	2.34	23.07		PP_0951	0.43	1000
PP_3081	2.04	22.88		PP_0985	-0.4	1000
PP_4394	2.37	22.8		PP_2322	-0.4	1000
PP_3492	3.39	22.32		PP_4182	-0.63	1000
PP_4282	2.15	22.23		PP_1427	-0.68	1000
PP_1110	1.83	22.08		PP_0255	-0.75	1000
PP_0552	3.18	22.05		PP_4730	-0.81	1000
PP_4037	2.3	21.73		PP_2121	-0.87	1000
PP_1859	1.57	21.69		PP_0689	-0.91	1000
PP_2351	3.24	21.66		PP_1099	-0.91	1000
PP_0198	2.02	21.63		PP_1316	-0.91	1000
PP_3407	1.21	21.59		PP_0468	-0.96	1000
PP_0255	1	21.42		PP_2439	-0.96	1000
PP_3312	1.99	21.35		PP_4685	-0.99	1000
PP_2558	3.8	21		PP_1081	-1.01	1000
PP_0667	2.68	20.91		PP_4894	-1.01	1000
PP_4372	3.53	20.7		PP_3832	-1.02	1000
PP_0776	-0.93	20.57		PP_1591	-1.03	1000
PP_1315	-1.14	20.54		PP_5108	-1.04	1000
PP_1081	-0.97	20.53		PP_1315	-1.07	1000
PP_4065	3.68	20.51		PP_4877	-1.07	1000
PP_4403	2.79	20.17		PP_0454	-1.08	1000
PP_3122	3.89	20.12		PP_0446	-1.1	1000
PP_4371	3.58	19.73		PP_1343	-1.1	1000
PP_0191	1.05	19.64		PP_0441	-1.14	1000
PP_1141	1.45	19.61		PP_4709	-1.15	1000
PP_0056	2.75	19.36		PP_4922	-1.16	1000
PP_0158	2.71	19.31		PP_0449	-1.17	1000
PP_2872	2.39	19.27		PP_0743	-1.19	1000
PP_3963	1.12	19.21		PP_1638	-1.21	1000
PP_1988	1.65	19.13		PP_4693	-1.21	1000
PP_4288	3.73	19.1		PP_0440	-1.25	1000
PP_0017	-1.34	19.03		PP_1915	-1.26	1000
PP_0467	-1.37	18.98		PP_4412	-1.29	1000
PP_3123	3.53	18.92		PP_0474	-1.3	1000
PP_0545	2.17	18.72		PP_3929	-1.3	1000
PP_2374	1.8	18.64		PP_0458	-1.32	1000
PP_2164	1.72	18.63		PP_0478	-1.32	1000
PP_4487	2.02	18.42		PP_0453	-1.44	1000
PP_4008	1.12	18.29		PP_4975	-1.44	1000
PP_2359	1.97	18.16		PP_4193	-1.45	1000
PP_1359	-2.23	18.11		PP_1910	-1.47	1000
PP_4642	1.86	18.04		PP_0750	-1.5	1000
PP_0834	-2.39	18.03		PP_1834	-1.51	1000
PP_4378	-1.02	18.02		PP_4715	-1.51	1000
PP_4188	-2.21	17.94		PP_0476	-1.54	1000
PP_0554	5.89	17.9		PP_0477	-1.58	1000
PP_0397	0.78	17.82		PP_1691	-1.58	1000
PP_1427	-0.51	17.81		PP_2440	-1.58	1000
PP_4243	-2.83	17.5		PP_0475	-1.59	1000
PP_1716	0.8	17.3		PP_0380	-1.61	1000
PP_2373	1.6	17.15		PP_4120	-1.62	1000
PP_4504	2.48	17.13		PP_0442	-1.63	1000
PP_0387	-1.24	17.11		PP_3821	-1.63	1000
PP_3009	2.15	17.1		PP_1463	-1.65	1000
PP_4364	1.15	17.01		PP_0849	-1.66	1000
PP_0557	3.55	16.99		PP_4921	-1.68	1000
PP_0640	-1.35	16.9		PP_0816	-1.73	1000
PP_1987	2.22	16.81		PP_1462	-1.73	1000
PP_0816	-1.84	16.78		PP_5215	-1.77	1000
PP_2559	4.12	16.76		PP_2729	-1.78	1000
PP_1112	1.91	16.29		PP_2099	-1.79	1000
PP_4218	-2.69	16.26		PP_5416	-1.8	1000
PP_5355	-2.73	16.26		PP_1911	-1.81	1000
PP_2389	2.05	16.15		PP_0975	-1.86	1000
PP_1297	1.64	16.03		PP_0962	-1.88	1000
PP_3035	-0.5	15.92		PP_4248	-1.9	1000
PP_5301	0.76	15.88		PP_1360	-1.91	1000
PP_4067	3	15.85		PP_1836	-1.91	1000
PP_5202	-1.07	15.74		PP_2730	-1.91	1000
PP_1251	-2.04	15.73		PP_0813	-1.92	1000
PP_3794	2.28	15.56		PP_0738	-1.94	1000
PP_1206	1.11	15.54		PP_5417	-1.94	1000
PP_1544	-0.65	15.46		PP_4007	-1.96	1000
PP_2022	2.84	15.43		PP_0933	-2.01	1000
PP_3318	1.69	15.42		PP_0740	-2.02	1000
PP_1268	1.49	15.4		PP_1714	-2.04	1000
PP_5292	-1.08	15.39		PP_1858	-2.05	1000
PP_4009	0.83	15.28		PP_5419	-2.06	1000
PP_4341	1.89	15.08		PP_1609	-2.08	1000
PP_4384	3.26	14.97		PP_5282	-2.09	1000
PP_4069	-2.39	14.97		PP_2732	-2.12	1000
PP_4685	-0.72	14.96		PP_0915	-2.13	1000
PP_4714	-1.31	14.95		PP_5281	-2.13	1000
PP_4204	-1.62	14.93		PP_4411	-2.14	1000
PP_1788	-4.56	14.9		PP_5087	-2.18	1000
PP_1020	-1.88	14.79		PP_0786	-2.2	1000
PP_4858	1.63	14.76		PP_5418	-2.21	1000
PP_1100	-1.83	14.74		PP_5420	-2.21	1000
PP_5085	-1.93	14.74		PP_0812	-2.25	1000
PP_4202	-1.41	14.72		PP_0722	-2.29	1000
PP_0090	-0.97	14.65		PP_5038	-2.29	1000
PP_1714	-1.4	14.49		PP_0482	-2.45	1000
PP_4363	1.87	14.48		PP_1082	-2.49	1000
PP_2088	-1.74	14.48		PP_5204	-2.51	1000
PP_2438	-3.07	14.48		PP_0723	-2.52	1000
PP_3661	-3.15	14.31		PP_0009	-2.58	1000
PP_4401	2.15	14.2		PP_0389	-2.59	1000
PP_2450	1.53	14.19		PP_0241	-2.6	1000
PP_3900	1.04	14.01		PP_1015	-2.6	1000
PP_4649	1.52	13.97		PP_5353	-2.61	1000
PP_5204	-2.96	13.92		PP_1835	-2.68	1000
PP_5304	-2.56	13.87		PP_1180	-2.73	1000
PP_0478	-1.29	13.74		PP_0600	-2.85	1000
PP_3899	1.13	13.67		PP_0481	-3.15	1000
PP_0008	-1.83	13.65		PP_1568	-3.69	1000
PP_5148	1.35	13.64		PP_4600	-4.05	1000
PP_0738	-1.73	13.55		PP_3661	-4.84	1000
PP_1240	-1.96	13.53		PP_2463	-0.57	36.87
PP_4889	-1.88	13.47		PP_1131	-1.08	33.15
PP_1177	-2.05	13.46		PP_1366	-0.46	32.36
PP_4357	2.87	13.44		PP_4718	-0.79	31.96
PP_0318	-2.44	13.41		PP_2738	-0.96	31.38
PP_1789	-3.77	13.38		PP_5214	-1.36	31.03
PP_4319	1.58	13.34		PP_0469	-0.94	30.99
PP_0103	1.3	13.22		PP_0387	-1.09	29.77
PP_0684	1.52	13.2		PP_3555	-1.32	29.76
PP_4920	-2.33	13.2		PP_2309	-0.66	29.37
PP_0555	3.65	13.16		PP_5267	-0.96	29.23
PP_0966	-2.14	12.96		PP_0776	-0.73	28.85
PP_1291	0.98	12.94		PP_1464	-1.27	28.74
PP_2947	0.94	12.94		PP_1223	-0.9	28.67
PP_5211	1.91	12.75		PP_0460	-1.04	28.67
PP_0963	-2.09	12.75		PP_2213	-1.28	28.05
PP_5156	-1.55	12.7		PP_0008	-1.62	26.98
PP_2298	-1.36	12.68		PP_0455	-1.09	26.72
PP_4448	-3.22	12.66		PP_1359	-1.63	26.72
PP_1683	2.57	12.56		PP_1850	-0.9	26.42
PP_3901	-0.72	12.52		PP_2733	-2.05	26.2
PP_0538	-1.3	12.51		PP_0450	-0.87	25.84
PP_0813	-2.13	12.25		PP_0741	-1.08	25.8
PP_0087	-1.71	12.22		PP_0459	-1.23	24.99
PP_3072	1.48	12.17		PP_0461	-1.11	24.73
PP_2161	-0.71	12.17		PP_0456	-1.36	24.69
PP_5414	-1.75	12.11		PP_1473	-1.27	24.64
PP_1390	1.05	12.08		PP_0558	-1.31	24.56
PP_4556	2.89	12.04		PP_0473	-1.07	24.54
PP_3128	1.62	12.03		PP_2144	-1.18	24.52
PP_4883	-3.88	12.03		PP_1429	-0.92	24.37
PP_0837	-0.65	12.01		PP_2877	-2.08	24.35
PP_4342	1.99	11.99		PP_4192	-1.92	23.7
PP_4201	-1.4	11.91		PP_0834	-1.86	23.61
PP_1853	3.02	11.9		PP_2088	-1.34	23.54
PP_4220	-2.26	11.88		PP_3990	-0.64	22.98
PP_4189	-1.77	11.77		PP_2511	-0.76	22.81
PP_4070	1.97	11.69		PP_0173	-1.62	22.68
PP_0681	0.99	11.68		PP_4874	-0.68	22.5
PP_0797	2	11.66		PP_0721	-1.26	22.43
PP_1787	-2.24	11.62		PP_0739	-1.92	22.34
PP_4892	-1.62	11.56		PP_1291	0.7	22.2
PP_1612	-1.69	11.49		PP_0688	-0.77	22.18
PP_0815	-2.05	11.47		PP_1149	-1.1	22.15
PP_4207	1.54	11.44		PP_4733	-0.95	22.14
PP_5055	-2.09	11.42		PP_1101	-0.71	22.05
PP_0006	-2.35	11.37		PP_2499	0.89	21.72
PP_0585	-2.32	11.35		PP_2736	-1.77	21.68
PP_3885	-1.41	11.32		PP_0457	-0.94	21.37
PP_4786	-2.3	11.31		PP_0479	-0.91	21.32
PP_1595	-2.82	11.27		PP_4876	-1.02	21.29
PP_1473	-1.26	11.26		PP_3233	1.08	21.18
PP_5303	-1.7	11.23		PP_1465	-0.94	21.07
PP_4382	3.04	11.15		PP_0742	-0.78	21.01
PP_3590	1.45	11.12		PP_2731	-1.93	20.99
PP_2292	-1.71	11.12		PP_1020	-1.3	20.98
PP_3989	-1.93	11.05		PP_3686	1.23	20.93
PP_5306	1.78	11.01		PP_2373	0.95	20.78
PP_0848	-1.21	10.96		PP_4911	-0.97	20.53
PP_0744	-1.86	10.91		PP_0842	-0.5	20.47
PP_4205	-1.54	10.84		PP_0755	-1.66	20.42
PP_0099	-2.54	10.82		PP_1772	-0.51	20.36
PP_1428	0.58	10.74		PP_2314	-0.94	20.27
PP_4402	2.68	10.73		PP_1794	-0.83	20.24
PP_5291	-1.33	10.72		PP_0257	-2.19	20.2
PP_4808	-1000000	10.67		PP_3682	1.28	20.17
PP_2850	2.62	10.59		PP_4380	1.57	20.12
PP_0574	1.06	10.56		PP_3143	1.28	20.05
PP_5390	-2.89	10.56		PP_3910	1.59	19.93
PP_0844	0.57	10.54		PP_4891	-1.27	19.93
PP_2187	1.66	10.48		PP_4889	-1.51	19.79
PP_5294	-1.18	10.48		PP_4381	1.72	19.74
PP_4731	-0.81	10.47		PP_0472	-1.45	19.66
PP_3139	2.01	10.34		PP_5211	0.98	19.64
PP_2214	4.16	10.31		PP_2303	-0.37	19.6
PP_4383	2.93	10.28		PP_4190	-1.2	19.58
PP_1199	1.51	10.27		PP_4027	1.44	19.46
PP_3115	1.62	10.25		PP_1839	-1.41	19.4
PP_2177	5.6	10.15		PP_0945	0.95	19.35
PP_5237	-1.56	10.15		PP_3433	1.19	19.26
PP_3444	3.78	10.09		PP_0744	-1.83	19.26
PP_4415	1.65	10.08		PP_0480	-0.69	19.22
PP_5214	-1.26	10.07		PP_4893	-1.25	19.14
PP_1038	-4.71	10.03		PP_0886	-1.63	19.12
PP_4344	2.07	10		PP_3576	2.22	19.02
PP_4221	-2.14	9.97		PP_1251	-1.34	19.01
PP_0395	1.25	9.95		PP_2875	1.53	18.95
PP_3416	-1.59	9.91		PP_4366	1.44	18.92
PP_4447	-3.66	9.88		PP_2942	1.2	18.91
PP_4809	-2.56	9.8		PP_3913	1.92	18.9
PP_4656	3.31	9.79		PP_1567	-2.22	18.87
PP_1361	-1.43	9.77		PP_4283	0.9	18.84
PP_3770	-0.86	9.75		PP_0814	-1.66	18.81
PP_4286	4.05	9.68		PP_0538	-0.98	18.57
PP_2984	2.14	9.65		PP_1574	-2.78	18.56
PP_1821	1.39	9.59		PP_1218	-2.07	18.51
PP_5363	-1.72	9.56		PP_1662	0.55	18.48
PP_2573	2.52	9.51		PP_1592	-0.92	18.33
PP_5307	1.62	9.51		PP_4890	-1.65	18.28
PP_1613	1.26	9.45		PP_0470	-0.93	18.19
PP_3796	-1.55	9.35		PP_0202	-0.52	18.18
PP_4589	1.82	9.31		PP_4636	2.42	18.15
PP_1970	2.7	9.3		PP_2298	-1.31	18.13
PP_0814	-2.25	9.26		PP_2452	1.42	18.09
PP_3930	1.09	9.24		PP_4649	1.03	18.06
PP_1758	1.49	9.2		PP_1871	-1.37	18.06
PP_1833	1.05	9.17		PP_1487	-1.96	18.04
PP_4969	-1.83	9.14		PP_3912	1.64	17.97
PP_1586	1.02	9.13		PP_4867	1.22	17.97
PP_2462	-1.26	9.13		PP_4289	2.76	17.94
PP_4727	-1.31	9.09		PP_4374	0.72	17.85
PP_1771	0.65	9.05		PP_2900	-0.48	17.8
PP_1991	2.75	9.03		PP_1982	-0.49	17.8
PP_5108	-0.42	8.97		PP_1206	0.63	17.74
PP_2308	-1.51	8.97		PP_4624	-1.18	17.74
PP_2299	-1.05	8.96		PP_0417	-1.56	17.7
PP_1841	1.83	8.95		PP_4655	3.35	17.61
PP_0841	0.73	8.94		PP_3196	1.46	17.58
PP_4631	3.46	8.85		PP_1100	-1.31	17.53
PP_4066	3.44	8.78		PP_3148	-1.19	17.49
PP_4242	-3.54	8.72		PP_4119	-1.24	17.42
PP_3833	-0.94	8.7		PP_1669	-1.87	17.38
PP_1506	-1.25	8.67		PP_3777	1.55	17.34
PP_4473	-1.28	8.63		PP_5053	-1.24	17.32
PP_2990	1.68	8.62		PP_4619	1.71	17.3
PP_5296	-2.46	8.55		PP_3112	1.47	17.25
PP_1878	-1.49	8.53		PP_4139	0.89	17.21
PP_5076	1.2	8.52		PP_3841	0.96	17.2
PP_4472	-0.98	8.44		PP_2827	1.3	17.13
PP_3577	3.08	8.39		PP_0333	-1.35	17.06
PP_0621	-1.62	8.32		PP_0214	1.04	17.04
PP_3705	-3.81	8.31		PP_3023	1.14	16.95
PP_0463	-1.12	8.29		PP_1249	-1.65	16.91
PP_1208	-2.27	8.29		PP_3135	0.73	16.9
PP_1175	-3.43	8.25		PP_4871	-0.53	16.86
PP_2472	0.74	8.23		PP_5000	-1.24	16.86
PP_4359	1.89	8.18		PP_0471	-0.84	16.84
PP_2466	0.41	8.17		PP_3026	1.69	16.77
PP_0112	-2.26	8.14		PP_5301	0.4	16.77
PP_2396	1.24	8.11		PP_1014	-1.46	16.75
PP_1651	2.45	8.08		PP_1573	-2.83	16.74
PP_2216	2.81	8.07		PP_0815	-1.53	16.72
PP_4576	0.87	8.03		PP_0641	-0.18	16.66
PP_5352	-1.83	8.03		PP_4340	0.84	16.61
PP_4817	1.32	7.97		PP_4268	-0.58	16.59
PP_4974	-2.63	7.97		PP_3803	-1.83	16.55
PP_4190	-1.24	7.95		PP_1224	-1.8	16.54
PP_5278	-1.33	7.91		PP_0412	1.46	16.52
PP_0575	1.41	7.88		PP_2336	1.43	16.46
PP_5347	-1.27	7.86		PP_3511	0.86	16.39
PP_1317	1.41	7.85		PP_2308	-1.22	16.38
PP_4244	-1.25	7.81		PP_4556	1.58	16.37
PP_0136	-1.5	7.8		PP_1300	1.61	16.32
PP_1625	-1.23	7.79		PP_1572	-2.66	16.25
PP_0700	1.74	7.74		PP_1544	-0.43	16.23
PP_0754	-1.79	7.74		PP_3708	1.46	16.14
PP_0050	-2.1	7.74		PP_4418	-1.13	16.09
PP_1088	-1.12	7.73		PP_0213	0.79	16.07
PP_0448	-1.37	7.73		PP_0847	-1.09	16.06
PP_4211	-2.98	7.73		PP_2981	1.19	16.01
PP_4265	1.25	7.64		PP_0848	-0.97	16.01
PP_3836	0.99	7.64		PP_3174	0.98	15.97
PP_3079	1.22	7.62		PP_4731	-0.59	15.9
PP_4870	0.91	7.57		PP_4969	-1.55	15.82
PP_1871	-1.17	7.57		PP_4364	0.57	15.81
PP_4861	-1.87	7.57		PP_0464	-0.95	15.77
PP_1744	-0.93	7.56		PP_3824	-1.08	15.71
PP_5388	-2.3	7.54		PP_3914	1.29	15.67
PP_0003	-2.94	7.52		PP_1432	-1.46	15.57
PP_0068	-1.41	7.5		PP_3359	2.18	15.52
PP_4368	1.39	7.46		PP_2880	1.43	15.5
PP_4151	1.61	7.42		PP_0258	-0.46	15.5
PP_1852	2	7.4		PP_1773	0.47	15.47
PP_2907	1.99	7.39		PP_3227	1.1	15.42
PP_1356	1.52	7.39		PP_3693	0.35	15.38
PP_0586	-2	7.38		PP_0963	-1.37	15.37
PP_4508	1.48	7.37		PP_1254	1.97	15.33
PP_0445	-0.64	7.37		PP_4618	1.41	15.24
PP_5219	2.08	7.36		PP_4892	-1.3	15.18
PP_3020	2.19	7.34		PP_4425	2.45	15.16
PP_2827	1.55	7.34		PP_5123	-1.05	15.14
PP_1019	-1.83	7.34		PP_5092	-1.49	15.14
PP_4219	-2.06	7.34		PP_5336	-1.58	15.14
PP_3380	1.3	7.31		PP_3072	0.92	15.12
PP_0679	-0.31	7.31		PP_4356	1.78	15.01
PP_4191	-1.54	7.3		PP_0428	-0.92	14.89
PP_2186	3.12	7.29		PP_2982	1.73	14.82
PP_3451	3.07	7.27		PP_0032	3.07	14.78
PP_4424	-1.54	7.26		PP_0466	-0.64	14.73
PP_1209	-1.11	7.25		PP_2438	-2.26	14.73
PP_4991	1.17	7.22		PP_5247	-1.19	14.7
PP_0967	-1.7	7.22		PP_5037	-2.11	14.68
PP_0396	1.01	7.19		PP_4245	-0.77	14.66
PP_4192	-1.85	7.14		PP_2651	3.61	14.65
PP_0560	-1.45	7.1		PP_4362	0.82	14.54
PP_2217	1.99	7.06		PP_4191	-1.2	14.5
PP_0319	-2.33	7.04		PP_4358	1.08	14.46
PP_4333	2.34	7.03		PP_4620	1.67	14.43
PP_4722	-1.41	7.03		PP_4714	-0.77	14.43
PP_4509	1.12	7.02		PP_2734	-1.7	14.41
PP_2927	2.23	7.01		PP_1625	-0.87	14.39
PP_2901	-2.63	6.97		PP_2172	-1.87	14.39
PP_4584	1.11	6.95		PP_5357	-1.56	14.38
PP_2215	3.13	6.88		PP_2735	-1.56	14.37
PP_3988	-2.05	6.87		PP_4905	-1.12	14.33
PP_3841	1.33	6.86		PP_4642	0.77	14.32
PP_0412	1.39	6.85		PP_3137	0.75	14.26
PP_1693	-1000000	6.84		PP_3657	2.06	14.25
PP_1978	3.51	6.82		PP_3314	1.62	14.22
PP_0122	-0.62	6.82		PP_1424	-1.64	14.22
PP_0148	1.03	6.81		PP_0829	1.56	14.12
PP_4179	-1.49	6.76		PP_4222	0.74	14.11
PP_0411	1.96	6.75		PP_1930	2.11	14.1
PP_0214	1.12	6.74		PP_2652	3.74	14.07
PP_0673	-1.61	6.71		PP_2881	1.78	14.06
PP_4413	2.07	6.7		PP_0090	-0.69	14.06
PP_3421	2.25	6.69		PP_1940	2.56	14.04
PP_1600	-1.3	6.67		PP_1073	1.32	13.97
PP_3511	0.96	6.65		PP_3389	3.01	13.94
PP_0182	-1.15	6.62		PP_0146	-1.69	13.87
PP_2942	1.52	6.6		PP_1289	-1.69	13.87
PP_3958	-1.46	6.58		PP_5415	-0.93	13.82
PP_4212	-2.12	6.54		PP_4239	3.39	13.78
PP_4175	-1.01	6.53		PP_0338	0.82	13.78
PP_1609	-1.11	6.52		PP_3779	1.49	13.77
PP_0403	-1.74	6.52		PP_2462	-0.85	13.76
PP_4362	1.32	6.5		PP_1615	1.43	13.54
PP_1224	-1.67	6.5		PP_0339	0.79	13.53
PP_5324	-1.42	6.48		PP_2980	3.36	13.52
PP_0462	-1.12	6.47		PP_1390	0.7	13.52
PP_2324	-1.56	6.43		PP_0837	-0.38	13.46
PP_3313	1.43	6.42		PP_2737	-1.26	13.46
PP_4376	0.99	6.42		PP_0194	0.7	13.45
PP_1018	-2.68	6.41		PP_1514	1.83	13.44
PP_1382	1.58	6.4		PP_3776	1.73	13.43
PP_4345	-1.85	6.4		PP_4712	-1.32	13.39
PP_5110	-2.02	6.37		PP_0465	-0.88	13.38
PP_0194	0.86	6.36		PP_3127	0.74	13.35
PP_1868	-1.63	6.36		PP_4720	-0.75	13.32
PP_4611	2.21	6.35		PP_4145	-1.86	13.29
PP_5218	-1.65	6.35		PP_1009	0.68	13.23
PP_0855	-1.6	6.34		PP_0947	0.73	13.21
PP_3417	-1.54	6.31		PP_0836	-2.02	13.15
PP_4213	-2.02	6.31		PP_5103	-1.43	13.14
PP_0933	-1.47	6.27		PP_5219	1.61	13.12
PP_0215	1.01	6.26		PP_0958	-1.03	13.11
PP_2878	-2.16	6.25		PP_4534	-0.88	13.08
PP_3443	-2.07	6.22		PP_3014	1.23	13.03
PP_0597	-1.97	6.21		PP_5238	1.04	13.02
PP_4012	-1.32	6.19		PP_2951	1.56	12.96
PP_5044	-1.64	6.19		PP_0191	0.44	12.92
PP_4097	-1.53	6.18		PP_0216	-1.62	12.86
PP_5000	-1.47	6.14		PP_2484	1.54	12.78
PP_2004	-1.37	6.13		PP_0256	-2.14	12.76
PP_0831	-2.84	6.1		PP_0989	-1.41	12.74
PP_0265	-1.07	6.09		PP_2338	1.41	12.73
PP_4116	-2.57	6.07		PP_0091	0.61	12.72
PP_2200	3.09	6.05		PP_0368	-0.78	12.71
PP_4618	1.73	6.03		PP_2389	-1.41	12.68
PP_0628	1.43	6.02		PP_3129	0.42	12.65
PP_0063	-1.87	6.02		PP_3808	-0.64	12.62
PP_0113	-2.59	6.01		PP_1431	-1.34	12.6
PP_4281	2.15	6		PP_2526	1.17	12.59
PP_4469	1.19	5.97		PP_4097	-1.38	12.57
PP_1309	1.03	5.96		PP_1795	-0.92	12.55
PP_1778	-2.35	5.96		PP_4463	3.2	12.53
PP_1073	1.41	5.95		PP_3930	0.78	12.51
PP_0013	-1.71	5.93		PP_1936	2.18	12.48
PP_1014	-1.93	5.93		PP_0556	-3.6	12.47
PP_1839	-1.1	5.91		PP_3916	1.22	12.45
PP_4287	2.85	5.89		PP_2164	0.71	12.44
PP_4716	-1.48	5.87		PP_3590	0.83	12.41
PP_4275	0.73	5.85		PP_4407	1.86	12.4
PP_1790	-2.64	5.85		PP_1002	-1.25	12.31
PP_4728	-1.38	5.84		PP_4643	1.94	12.24
PP_1237	-2.01	5.82		PP_1480	1.32	12.2
PP_0443	-0.7	5.8		PP_4738	-0.5	12.2
PP_4651	1.16	5.79		PP_1970	1.07	12.19
PP_4208	1.49	5.78		PP_4585	-1.87	12.19
PP_2306	0.87	5.76		PP_0451	-0.67	12.12
PP_0833	-1.84	5.76		PP_3234	1.43	12.1
PP_4713	-1.46	5.74		PP_3811	1.76	12.05
PP_0274	1.14	5.72		PP_1547	-0.82	12.02
PP_2339	-1.13	5.72		PP_5202	-0.53	12
PP_4193	-0.8	5.71		PP_3906	1.65	11.94
PP_1091	0.71	5.7		PP_3850	1.07	11.89
PP_3441	2.34	5.68		PP_0550	0.71	11.87
PP_2109	-0.6	5.67		PP_1744	-0.69	11.85
PP_5293	-1.13	5.67		PP_2512	-0.77	11.83
PP_4636	2.22	5.66		PP_4875	-0.68	11.81
PP_1364	0.71	5.64		PP_1971	1.1	11.8
PP_2084	0.89	5.6		PP_1956	2.92	11.78
PP_1219	-2.25	5.59		PP_1571	-2.53	11.75
PP_0576	1.3	5.57		PP_4365	2.06	11.73
PP_3843	1	5.57		PP_4705	1.4	11.69
PP_5379	-1.91	5.57		PP_0754	-1.02	11.66
PP_0686	-1.76	5.55		PP_4800	-1.2	11.66
PP_3749	2.84	5.52		PP_0300	2.42	11.63
PP_4369	1.53	5.51		PP_1226	-1.79	11.63
PP_1369	1.84	5.48		PP_3278	3.23	11.61
PP_0091	0.63	5.47		PP_4265	0.84	11.61
PP_3019	1.89	5.42		PP_3836	0.66	11.58
PP_0504	-1.71	5.41		PP_5292	-0.59	11.54
PP_4203	-1.82	5.41		PP_3615	2	11.49
PP_1222	-1.55	5.38		PP_3904	0.35	11.49
PP_2301	-0.6	5.37		PP_0773	-0.99	11.45
PP_1373	-1.73	5.35		PP_1602	-1.2	11.42
PP_5389	-1.82	5.34		PP_2337	1.09	11.4
PP_4381	2.26	5.32		PP_4433	3.58	11.38
PP_0234	-1.37	5.28		PP_5323	-1.05	11.34
PP_4617	0.92	5.27		PP_1565	-2.82	11.33
PP_3837	1.49	5.25		PP_4626	1.18	11.32
PP_4209	-2.57	5.24		PP_1742	1.49	11.31
PP_5099	1.22	5.21		PP_2378	0.59	11.28
PP_3743	-0.54	5.19		PP_1024	0.46	11.28
PP_4655	3.42	5.18		PP_1646	0.89	11.27
PP_2305	1.37	5.17		PP_1479	1.2	11.25
PP_3036	1.3	5.16		PP_5039	-0.92	11.22
PP_4624	-1.07	5.16		PP_0783	2.79	11.17
PP_1670	1.27	5.15		PP_3618	1.99	11.15
PP_5105	-2.55	5.15		PP_0719	-1.65	11.15
PP_3766	-2.07	5.13		PP_1868	-1.45	11.12
PP_1218	-1.97	5.12		PP_3439	1.44	11.09
PP_2342	-1.58	5.09		PP_0162	1.91	11.03
PP_4789	-1.63	5.08		PP_1377	1.92	10.98
PP_3801	-2.44	5.07		PP_0215	0.78	10.93
PP_3604	1.14	5.06		PP_3177	0.89	10.89
PP_1646	0.98	5.06		PP_3924	-0.76	10.89
PP_5279	-1.12	5.05		PP_2475	0.56	10.88
PP_4847	1.11	5.04		PP_4369	0.84	10.86
PP_1022	-0.58	5.04		PP_1580	-2.2	10.85
PP_4523	2.44	5.03		PP_3155	1.09	10.84
PP_3803	-1.87	5.03		PP_1576	-1.07	10.83
PP_4650	1.45	5.02		PP_4587	-1.75	10.81
PP_0602	-1.5	5.02		PP_2464	-0.65	10.8
PP_2941	2.05	5.01		PP_4713	-1.25	10.8
PP_0649	2.19	4.98		PP_2396	0.86	10.77
PP_3132	1.45	4.96		PP_4008	0.46	10.71
PP_1031	-1.06	4.96		PP_0809	-1.32	10.66
PP_1630	-1.22	4.94		PP_1563	-2.46	10.64
PP_2738	0.58	4.92		PP_4615	1.39	10.62
PP_5411	-1.46	4.91		PP_3911	1.36	10.61
PP_0491	1.56	4.89		PP_2299	-0.69	10.6
PP_5336	-1.59	4.89		PP_2581	-0.81	10.56
PP_3539	3.52	4.86		PP_4920	-1.45	10.56
PP_2581	-0.78	4.86		PP_0959	-1.73	10.55
PP_3249	-1.81	4.85		PP_4034	1.35	10.53
PP_1122	1.46	4.84		PP_1601	-1.76	10.53
PP_1633	1.04	4.84		PP_3146	-0.94	10.52
PP_1971	1.61	4.83		PP_4895	-0.81	10.51
PP_3420	1.79	4.81		PP_2382	1.99	10.5
PP_1432	-1.16	4.81		PP_4226	1.94	10.48
PP_0697	-1.49	4.81		PP_0031	2.88	10.47
PP_4890	-1.38	4.78		PP_0168	0.93	10.44
PP_0965	-1.42	4.77		PP_2187	0.94	10.42
PP_5037	-1.78	4.75		PP_0838	-1.02	10.41
PP_3233	2.7	4.74		PP_1461	-1.11	10.41
PP_3621	1.29	4.74		PP_2374	0.84	10.37
PP_4476	1.09	4.73		PP_4179	-0.94	10.37
PP_4555	1.99	4.71		PP_0622	-1.89	10.28
PP_0964	-1.11	4.7		PP_0797	1.28	10.27
PP_0704	1.43	4.69		PP_1373	-1.82	10.26
PP_4278	1.06	4.69		PP_1821	0.87	10.24
PP_4481	0.85	4.69		PP_0193	1000000	10.22
PP_4851	1.07	4.68		PP_0845	-0.63	10.22
PP_4517	0.72	4.67		PP_1684	1.87	10.17
PP_5091	-0.94	4.67		PP_3131	0.49	10.16
PP_4554	2.52	4.66		PP_0467	-0.67	10.16
PP_0877	2.12	4.66		PP_3852	0.98	10.13
PP_4216	-1.91	4.66		PP_3416	-0.87	10.12
PP_0352	3.23	4.65		PP_2388	-2.05	10.1
PP_3071	2.14	4.65		PP_1578	-2.49	10.09
PP_3540	2.06	4.65		PP_3138	0.82	10.03
PP_5024	-1.5	4.64		PP_2192	1.54	10.02
PP_0490	1.44	4.63		PP_2474	1.87	10.01
PP_1896	-1.93	4.63		PP_2149	-0.95	9.99
PP_2651	4.27	4.62		PP_0974	-1.77	9.99
PP_0540	-1.63	4.62		PP_3772	0.96	9.98
PP_4470	0.29	4.61		PP_3019	1.3	9.96
PP_0687	-1.46	4.61		PP_2135	-1.28	9.95
PP_0428	-0.87	4.6		PP_1978	1.52	9.93
PP_5045	-1.98	4.6		PP_3833	-0.62	9.86
PP_1059	-1.87	4.59		PP_1345	-1.04	9.83
PP_4803	-1.12	4.58		PP_0850	-1.24	9.81
PP_3161	3.73	4.57		PP_0846	-0.89	9.75
PP_1899	-3.03	4.57		PP_1663	-1.07	9.7
PP_4802	-0.74	4.56		PP_1225	-1.82	9.7
PP_4356	3.06	4.55		PP_4317	1.8	9.68
PP_3431	0.86	4.55		PP_4099	0.83	9.67
PP_0671	-1.17	4.55		PP_4904	-1.16	9.67
PP_4104	-1.33	4.55		PP_4481	0.93	9.66
PP_1323	-1.81	4.54		PP_1577	-2.36	9.64
PP_5196	-1.85	4.53		PP_0589	-1.34	9.63
PP_0757	0.77	4.52		PP_1860	1.26	9.62
PP_1190	-1.16	4.52		PP_3183	1.41	9.61
PP_3186	-2.39	4.52		PP_3797	-1.06	9.59
PP_4451	-2.66	4.52		PP_3125	0.56	9.57
PP_0289	-1.1	4.49		PP_2504	1.49	9.56
PP_4380	1.61	4.48		PP_4347	3.45	9.55
PP_4006	1.51	4.46		PP_2075	2.39	9.55
PP_0339	0.7	4.46		PP_3103	2.04	9.51
PP_5350	-0.99	4.46		PP_5234	0.29	9.51
PP_2277	-2.08	4.46		PP_4727	-0.66	9.49
PP_0258	-0.4	4.45		PP_0181	-0.32	9.46
PP_0932	-1.06	4.45		PP_3599	2.09	9.43
PP_2149	-1.14	4.45		PP_5026	-1.54	9.43
PP_1739	1.88	4.43		PP_1382	1.14	9.41
PP_2689	3.58	4.42		PP_3376	0.82	9.37
PP_4279	1.62	4.41		PP_3124	1.04	9.36
PP_1021	-1.67	4.41		PP_0097	-0.96	9.36
PP_3708	1.94	4.4		PP_2105	0.52	9.35
PP_4942	-2.55	4.4		PP_1212	-1.25	9.35
PP_0885	1.19	4.39		PP_3313	0.93	9.33
PP_0559	-2.05	4.38		PP_5308	0.95	9.32
PP_1188	1.28	4.37		PP_1670	-1.25	9.32
PP_5054	-1.54	4.36		PP_4786	-1.6	9.32
PP_4358	1.53	4.35		PP_4375	0.5	9.31
PP_4270	1.52	4.34		PP_4625	0.97	9.3
PP_0184	-1.28	4.34		PP_1593	-1.34	9.3
PP_1689	1.69	4.33		PP_2984	1.04	9.29
PP_0010	-1.14	4.31		PP_3775	1.03	9.28
PP_3946	2.37	4.3		PP_0760	-1.58	9.28
PP_1953	2.11	4.3		PP_1629	0.3	9.25
PP_2900	-0.45	4.3		PP_0668	1.39	9.24
PP_0886	-1.07	4.3		PP_1612	-0.91	9.24
PP_4708	-1.28	4.3		PP_2306	0.69	9.18
PP_2561	2.21	4.29		PP_4719	-0.9	9.18
PP_4810	-1.81	4.29		PP_4974	-1.86	9.15
PP_0250	1.71	4.28		PP_1657	0.8	9.13
PP_4881	1.06	4.28		PP_1607	-1.27	9.13
PP_0536	0.63	4.28		PP_1562	-2.62	9.13
PP_0192	1.46	4.27		PP_1891	2.19	9.09
PP_5075	0.84	4.27		PP_3429	1.09	9.09
PP_0550	0.71	4.25		PP_4434	1.54	9.07
PP_5096	-1.58	4.24		PP_0318	-1.45	9.07
PP_2925	1.71	4.23		PP_0048	2.67	9.06
PP_4178	-2.23	4.23		PP_3754	-1.45	9.05
PP_4366	1.74	4.22		PP_3932	1.22	9.03
PP_5181	-0.74	4.2		PP_0485	-0.68	9.02
PP_2891	1.71	4.18		PP_3905	1.42	8.95
PP_4935	-1.42	4.18		PP_3694	0.94	8.9
PP_0127	-0.88	4.17		PP_2087	-1.13	8.89
PP_0674	-1.5	4.17		PP_0961	-0.75	8.88
PP_3773	-0.77	4.16		PP_0529	-1.78	8.88
PP_0415	-2.13	4.15		PP_3656	1.48	8.86
PP_2526	1.41	4.14		PP_0463	-0.82	8.85
PP_1147	1.1	4.14		PP_0964	-1.06	8.85
PP_3550	2.89	4.11		PP_1960	2.06	8.84
PP_4961	-0.99	4.1		PP_3216	1.38	8.84
PP_4717	-1.14	4.09		PP_3920	1.45	8.81
PP_1308	1.59	4.08		PP_4175	-0.7	8.81
PP_4525	1.15	4.07		PP_5006	1.54	8.77
PP_0724	-2.9	4.07		PP_1943	2.72	8.72
PP_0115	-1.93	4.06		PP_2705	-1.39	8.67
PP_0273	-3.43	4.05		PP_2878	-1.66	8.66
PP_4867	0.84	4.04		PP_3417	-1.2	8.65
PP_4879	-1.05	4.04		PP_2256	-0.72	8.64
PP_1370	1.93	4.03		PP_0452	-0.39	8.63
PP_1849	-0.56	4.01		PP_2625	3.28	8.62
PP_0062	-1.64	4.01		PP_5319	-0.55	8.62
PP_3185	-1.61	4		PP_1506	-0.78	8.62
PP_4317	1.94	3.99		PP_0491	-1.5	8.61
PP_5349	-1.55	3.99		PP_4683	-1.78	8.6
PP_3102	2.04	3.97		PP_2163	-0.7	8.59
PP_1743	1.36	3.96		PP_3181	1.13	8.57
PP_4908	-1.98	3.95		PP_2275	0.77	8.54
PP_0226	-2.5	3.95		PP_3984	1.05	8.51
PP_3440	2.28	3.94		PP_5193	-0.69	8.5
PP_2327	0.95	3.94		PP_5040	-1.02	8.49
PP_5331	-0.66	3.94		PP_3141	0.7	8.47
PP_4943	-2.29	3.94		PP_1581	-2.09	8.44
PP_4872	-1.78	3.93		PP_1610	-1.02	8.41
PP_0067	-2.07	3.9		PP_1767	-1.28	8.39
PP_0001	-1.44	3.89		PP_1569	-1.98	8.36
PP_2130	1.26	3.85		PP_2873	1.11	8.34
PP_4214	-2.7	3.85		PP_5355	-1.8	8.31
PP_2681	-1.19	3.84		PP_1611	-0.97	8.3
PP_4633	-1.31	3.83		PP_1579	-2.26	8.28
PP_1531	-1.65	3.82		PP_2060	1.53	8.25
PP_4911	-0.63	3.81		PP_4902	-0.83	8.25
PP_4332	1.42	3.79		PP_5056	-0.87	8.24
PP_3531	1.27	3.77		PP_2646	2.24	8.23
PP_4794	-1.22	3.76		PP_0737	-0.93	8.22
PP_4597	1.13	3.75		PP_3238	1.81	8.21
PP_0962	0.53	3.73		PP_4178	-1.46	8.2
PP_3685	-1.06	3.73		PP_1570	-1.57	8.2
PP_0444	-0.53	3.72		PP_5225	-1.27	8.19
PP_4061	0.68	3.71		PP_2351	1.09	8.13
PP_0524	-3.56	3.71		PP_2924	1.21	8.12
PP_0089	-1.73	3.68		PP_0445	-0.45	8.12
PP_1759	1.51	3.67		PP_1077	-1.46	8.1
PP_0218	-1.73	3.66		PP_4724	-1.24	8.09
PP_4521	1.66	3.65		PP_2326	0.52	8.08
PP_0354	1.4	3.65		PP_5412	-0.73	8.08
PP_2026	0.82	3.65		PP_0621	-0.87	8.08
PP_1601	-1.49	3.65		PP_0028	2.23	8.07
PP_4340	0.85	3.64		PP_1134	-1.39	8.06
PP_2449	-1.31	3.64		PP_2927	1.16	8.05
PP_4225	2.49	3.62		PP_4803	-1.06	8.05
PP_0971	1.52	3.61		PP_2424	1.32	8.03
PP_0059	-2	3.61		PP_0629	1.21	8.02
PP_1893	1.39	3.6		PP_3106	1.08	8.02
PP_4902	-0.89	3.6		PP_5414	-0.85	8
PP_4905	-1.11	3.6		PP_3149	0.49	7.97
PP_4063	2.25	3.59		PP_2235	0.87	7.96
PP_1543	-0.77	3.59		PP_4962	-0.89	7.96
PP_4856	-1.87	3.59		PP_4397	-1.06	7.93
PP_1377	2.31	3.58		PP_3662	-0.64	7.9
PP_0922	1	3.58		PP_1841	0.97	7.89
PP_0333	-0.78	3.58		PP_3192	0.68	7.84
PP_2220	-1.5	3.58		PP_5413	-0.66	7.84
PP_1189	-1.79	3.58		PP_4651	0.81	7.83
PP_4590	-2.49	3.58		PP_4061	-0.54	7.83
PP_3496	-1.25	3.57		PP_3593	-1.37	7.83
PP_3296	1.26	3.56		PP_1991	1.04	7.82
PP_1686	0.65	3.55		PP_0960	-0.87	7.82
PP_3587	-0.9	3.55		PP_4360	3.69	7.8
PP_1757	-1.21	3.54		PP_3709	1.24	7.78
PP_0838	-0.96	3.53		PP_1912	-1.71	7.78
PP_3437	-1.26	3.52		PP_3193	1.27	7.77
PP_4733	-0.63	3.51		PP_1356	0.7	7.72
PP_0950	-0.85	3.51		PP_3225	1.27	7.7
PP_2675	-1.97	3.51		PP_0687	-1.18	7.7
PP_3669	1.74	3.5		PP_1972	-1.12	7.69
PP_0573	1.32	3.5		PP_1566	-2.46	7.67
PP_0040	-0.85	3.5		PP_3440	1.24	7.66
PP_0835	-1.57	3.5		PP_4472	0.59	7.63
PP_2885	1.22	3.49		PP_0602	-1.02	7.62
PP_0447	-1.01	3.49		PP_3769	0.98	7.6
PP_3824	-1.01	3.49		PP_3130	0.7	7.58
PP_0011	-1.18	3.48		PP_4427	2.75	7.56
PP_5155	-1.09	3.47		PP_2498	0.95	7.56
PP_0982	-1.41	3.47		PP_0490	-1.39	7.54
PP_3677	-2.37	3.46		PP_0720	-2.01	7.53
PP_0719	-1.14	3.45		PP_4073	2.18	7.52
PP_1002	-1.2	3.44		PP_0006	-1.23	7.52
PP_5139	-1.28	3.44		PP_3807	-0.5	7.51
PP_0239	-4.07	3.44		PP_1559	-2.6	7.51
PP_4367	1.62	3.43		PP_2419	2	7.5
PP_5107	-1.13	3.42		PP_0832	-1.9	7.49
PP_2364	1.82	3.4		PP_1191	-0.88	7.46
PP_0690	-1.25	3.4		PP_4204	0.68	7.45
PP_0653	3.03	3.39		PP_2645	2.04	7.44
PP_5198	-2.19	3.39		PP_5096	-1.35	7.44
PP_3414	1.24	3.37		PP_5014	0.52	7.43
PP_2512	0.82	3.37		PP_4319	0.57	7.42
PP_4377	-1.15	3.37		PP_4562	-0.94	7.38
PP_0768	-1.24	3.37		PP_3587	-0.7	7.37
PP_4569	-0.63	3.36		PP_5156	-0.71	7.36
PP_3267	-1.96	3.36		PP_3086	1.39	7.34
PP_2378	0.57	3.34		PP_0353	1.28	7.34
PP_2511	0.55	3.34		PP_5007	0.37	7.34
PP_1820	1.11	3.32		PP_2939	0.75	7.33
PP_0843	0.29	3.32		PP_2305	0.82	7.31
PP_4585	-1.49	3.32		PP_1084	-0.39	7.31
PP_0211	-3.54	3.32		PP_5291	-0.72	7.3
PP_3603	0.97	3.31		PP_1219	-1.43	7.3
PP_2884	-1.75	3.31		PP_0851	-1.32	7.29
PP_2145	-1.88	3.31		PP_0068	-0.99	7.27
PP_2387	1.62	3.29		PP_0354	1.16	7.26
PP_1271	2.69	3.28		PP_3132	0.42	7.25
PP_3769	1.46	3.27		PP_4810	-1.48	7.24
PP_0541	0.84	3.27		PP_1920	1.22	7.22
PP_0121	-1	3.27		PP_2190	-1.01	7.21
PP_4119	-0.98	3.26		PP_3285	2.48	7.2
PP_0760	-1.54	3.26		PP_4395	-0.23	7.2
PP_3086	2.37	3.25		PP_2466	-0.22	7.18
PP_1478	0.6	3.25		PP_5107	-1.02	7.18
PP_1647	-2.71	3.25		PP_1963	1.58	7.15
PP_2873	1.46	3.24		PP_2360	1.08	7.15
PP_0955	-1.54	3.24		PP_1652	1.17	7.11
PP_2060	2.36	3.23		PP_2573	1.18	7.09
PP_2062	2.17	3.23		PP_4722	-0.8	7.08
PP_3119	1.14	3.23		PP_1136	1.96	7.07
PP_4460	-1.3	3.23		PP_1998	-1.56	7.06
PP_4813	-2.64	3.23		PP_4452	2.72	7.05
PP_1594	-1.02	3.22		PP_3402	0.38	7.03
PP_4679	-1.65	3.22		PP_2268	4.1	7
PP_5277	-2.34	3.22		PP_4728	-0.71	7
PP_4170	-2.67	3.22		PP_0948	0.78	6.99
PP_0146	-1.19	3.21		PP_1031	-0.75	6.99
PP_0851	-1.29	3.21		PP_0415	-1.37	6.99
PP_5007	-0.38	3.2		PP_3648	1.1	6.97
PP_5226	-0.73	3.2		PP_4571	0.69	6.97
PP_1011	-0.85	3.2		PP_4881	0.64	6.96
PP_0111	-1.14	3.2		PP_0403	-1.25	6.94
PP_1447	1.08	3.19		PP_2946	1.11	6.93
PP_5271	-1.21	3.18		PP_1038	-1.75	6.92
PP_0836	-1.34	3.17		PP_1988	0.45	6.88
PP_0149	-2.15	3.17		PP_2251	1.12	6.84
PP_4256	1.39	3.15		PP_4605	0.64	6.84
PP_1431	-1.01	3.15		PP_5155	-0.92	6.84
PP_3676	-2.32	3.14		PP_2084	0.54	6.83
PP_0846	-0.87	3.13		PP_5358	-0.51	6.83
PP_1901	-1000000	3.13		PP_5352	-0.93	6.81
PP_4528	-1.19	3.11		PP_0148	0.73	6.78
PP_0242	-2.11	3.1		PP_1088	-0.65	6.78
PP_3419	1.4	3.09		PP_0785	-1.36	6.76
PP_1498	0.9	3.09		PP_0982	-1.2	6.72
PP_4500	0.79	3.09		PP_0852	-0.98	6.69
PP_4474	-1.08	3.09		PP_4631	1.4	6.67
PP_4790	-2.31	3.07		PP_0058	-1.91	6.64
PP_0114	-1.74	3.06		PP_3247	-1.86	6.63
PP_3932	1.43	3.04		PP_3239	1.01	6.59
PP_5289	-1.16	3.04		PP_3375	1.11	6.58
PP_1312	-1.82	3.04		PP_4495	-1.22	6.58
PP_1090	1.09	3.02		PP_1768	-1.51	6.58
PP_4144	1.23	3.01		PP_3631	-1.51	6.58
PP_4139	0.57	3.01		PP_3184	0.98	6.56
PP_0268	-0.95	3.01		PP_1353	-1.02	6.56
PP_1433	-1.35	3.01		PP_0314	1.52	6.55
PP_4901	-1.9	3.01		PP_0050	-1.21	6.51
PP_2147	-2.34	3.01		PP_0596	-1.23	6.51
PP_0061	-1.22	2.98		PP_0843	-0.24	6.5
PP_2000	-1.22	2.98		PP_4614	-0.87	6.5
PP_5325	-2.66	2.98		PP_4711	-1.11	6.5
PP_3114	-1.69	2.97		PP_5304	-1.19	6.47
PP_0492	1.33	2.96		PP_1979	1.56	6.46
PP_2233	1.32	2.96		PP_5055	-1.04	6.46
PP_4593	0.17	2.96		PP_1323	-1.29	6.45
PP_1537	-3.21	2.96		PP_1222	-1.05	6.44
PP_2360	1.22	2.95		PP_1513	1.17	6.43
PP_1638	0.46	2.95		PP_5102	-0.66	6.43
PP_2880	1.11	2.94		PP_4419	-1.64	6.43
PP_4100	0.88	2.94		PP_5024	-1.08	6.42
PP_2475	-0.57	2.94		PP_0087	0.69	6.4
PP_5084	-1.69	2.94		PP_1118	0.94	6.39
PP_3278	4.7	2.93		PP_5322	-1.37	6.39
PP_4588	-1.16	2.93		PP_3675	1000000	6.38
PP_0589	-1.17	2.93		PP_2983	1.82	6.35
PP_5179	-1.55	2.93		PP_3504	0.19	6.34
PP_4805	-2.33	2.93		PP_0007	-1.5	6.32
PP_5373	-2.48	2.93		PP_2975	2.65	6.31
PP_4210	-1.63	2.92		PP_4223	0.42	6.31
PP_0542	1.36	2.91		PP_5232	-0.29	6.31
PP_4575	1.31	2.91		PP_5196	-1.51	6.31
PP_3011	1.15	2.91		PP_5296	-1.37	6.3
PP_1125	-1.72	2.91		PP_2969	-2.32	6.29
PP_2388	1.48	2.9		PP_3223	1.39	6.28
PP_5267	-0.41	2.9		PP_3485	0.92	6.27
PP_5092	-1.32	2.89		PP_1630	-0.7	6.27
PP_1381	2.54	2.88		PP_4104	-0.9	6.27
PP_3236	2.28	2.88		PP_4094	1.62	6.25
PP_2247	2.23	2.88		PP_0954	-1.1	6.24
PP_3576	2.23	2.88		PP_0699	-1.55	6.24
PP_3240	0.95	2.88		PP_1389	0.9	6.23
PP_5400	-0.59	2.88		PP_4589	0.64	6.23
PP_1120	1.09	2.87		PP_3228	1.06	6.22
PP_4893	-0.68	2.87		PP_3017	0.6	6.21
PP_4820	-0.79	2.87		PP_0330	-0.84	6.21
PP_4215	-1.86	2.87		PP_1599	-1.27	6.21
PP_0213	0.52	2.85		PP_3245	1.7	6.16
PP_3631	-1.95	2.85		PP_1564	-2.53	6.16
PP_4258	0.88	2.84		PP_2142	0.72	6.15
PP_0529	-1.69	2.84		PP_2433	1.07	6.13
PP_3026	1.45	2.83		PP_1198	0.64	6.13
PP_0732	-1.8	2.83		PP_0047	2.24	6.11
PP_2902	-2.21	2.83		PP_1561	-2.85	6.11
PP_5047	1.64	2.82		PP_3024	0.56	6.09
PP_4712	-0.81	2.82		PP_1899	-1.87	6.07
PP_1547	-1.19	2.82		PP_1090	0.79	6.06
PP_0060	-1.84	2.82		PP_3136	0.56	6.06
PP_1825	0.68	2.81		PP_1543	-0.55	6.06
PP_0004	-1.12	2.81		PP_0855	-1.03	6.05
PP_4145	-1.73	2.81		PP_3079	0.52	6.03
PP_1010	-0.64	2.8		PP_1010	0.47	6.02
PP_1593	-1.2	2.8		PP_4404	-0.6	6
PP_0173	-1.22	2.8		PP_3100	-0.75	6
PP_2162	1.52	2.78		PP_1430	-0.98	5.99
PP_0745	-1.53	2.78		PP_0891	-1.2	5.98
PP_0958	-0.72	2.77		PP_1238	-1.2	5.98
PP_1212	-1.23	2.77		PP_3492	1.06	5.97
PP_5149	-1.75	2.77		PP_3362	1.11	5.96
PP_2278	1000000	2.76		PP_1538	-1.3	5.96
PP_4645	-0.37	2.76		PP_0036	2.24	5.93
PP_5102	-0.78	2.76		PP_1600	-0.84	5.93
PP_1761	1.27	2.75		PP_2601	2.09	5.92
PP_4647	0.74	2.75		PP_2324	-0.83	5.92
PP_0029	-0.56	2.75		PP_5044	-1.05	5.92
PP_3851	0.83	2.74		PP_1921	0.75	5.9
PP_0065	-1.58	2.74		PP_1418	-2.16	5.9
PP_1032	-1.24	2.73		PP_1613	0.52	5.89
PP_5365	0.53	2.72		PP_0517	-0.58	5.89
PP_2343	0.5	2.72		PP_3617	2.11	5.88
PP_1304	-1.52	2.72		PP_3032	1.78	5.87
PP_0606	-1.61	2.72		PP_3011	0.84	5.87
PP_3438	1.77	2.71		PP_2727	-1.69	5.84
PP_3129	0.74	2.71		PP_0492	-1.12	5.83
PP_0913	0.66	2.71		PP_2449	-1.14	5.82
PP_0019	0.65	2.71		PP_4278	0.64	5.81
PP_1023	-0.46	2.71		PP_3973	2	5.8
PP_4904	-1.24	2.71		PP_4944	-1.1	5.8
PP_5273	-2.3	2.7		PP_0983	-1.46	5.8
PP_3994	-1000000	2.7		PP_5172	-1.96	5.8
PP_1238	-1.24	2.69		PP_1605	-1.99	5.8
PP_4315	-1.88	2.69		PP_1575	-1.77	5.79
PP_2344	1.37	2.68		PP_0922	0.67	5.78
PP_1615	1.1	2.68		PP_1367	-0.88	5.78
PP_4314	-1.17	2.68		PP_3249	-1.35	5.78
PP_4743	-2.6	2.68		PP_3213	1.19	5.75
PP_4754	-2.84	2.68		PP_5194	-0.87	5.74
PP_3569	1.76	2.67		PP_2220	-1.52	5.74
PP_1819	1.39	2.67		PP_3419	1.01	5.73
PP_0018	0.78	2.67		PP_5354	-0.34	5.73
PP_0485	-0.6	2.67		PP_4207	-0.75	5.73
PP_2059	-1.04	2.67		PP_5075	-0.81	5.73
PP_2112	1.86	2.66		PP_1174	1.77	5.72
PP_1775	1.58	2.66		PP_1298	1.5	5.72
PP_4800	-0.88	2.66		PP_3541	1.4	5.72
PP_2238	1.35	2.65		PP_3907	0.9	5.71
PP_0168	0.86	2.65		PP_5045	-1.31	5.71
PP_3137	1.37	2.64		PP_3201	1.96	5.7
PP_2328	1.16	2.63		PP_3178	1.01	5.7
PP_0373	-0.32	2.63		PP_4689	0.95	5.7
PP_1610	-0.88	2.63		PP_1741	1.27	5.69
PP_0088	-1.41	2.63		PP_1717	0.63	5.69
PP_2192	1.82	2.62		PP_3145	-0.39	5.69
PP_0355	1.22	2.62		PP_2061	2.13	5.68
PP_0563	-1.57	2.62		PP_0624	-1.07	5.68
PP_1479	1.09	2.61		PP_4473	-0.73	5.66
PP_4099	0.77	2.61		PP_4910	-1.16	5.66
PP_0007	-1.31	2.61		PP_2145	-1.31	5.64
PP_0622	-1.38	2.61		PP_5084	-1.6	5.62
PP_4199	-1.66	2.61		PP_3034	1.98	5.6
PP_0668	1.39	2.6		PP_3731	1.11	5.6
PP_0165	-1.51	2.6		PP_3036	0.81	5.6
PP_1661	1.53	2.59		PP_4212	-1.05	5.6
PP_1009	-0.48	2.59		PP_0042	1.76	5.59
PP_0642	2.08	2.58		PP_2852	0.84	5.59
PP_5320	1.28	2.58		PP_4935	-1.09	5.59
PP_2940	0.43	2.58		PP_4021	0.98	5.58
PP_0126	-0.56	2.57		PP_0515	-1.2	5.58
PP_0871	-1.41	2.57		PP_1884	1.59	5.57
PP_2928	-1.47	2.57		PP_0373	-0.3	5.56
PP_2097	1.14	2.56		PP_0856	-0.91	5.56
PP_1220	-1.75	2.56		PP_0697	-1.03	5.56
PP_0852	-0.97	2.55		PP_1686	0.47	5.55
PP_3884	-3.54	2.55		PP_4447	-1.16	5.55
PP_1395	1.99	2.54		PP_4981	-0.52	5.54
PP_4091	1.63	2.54		PP_1914	-0.46	5.53
PP_2433	1.25	2.54		PP_4596	-1.35	5.52
PP_1719	0.66	2.54		PP_3180	0.85	5.51
PP_0946	0.5	2.54		PP_2383	1.52	5.5
PP_0500	-0.89	2.53		PP_4617	0.5	5.48
PP_0260	-0.9	2.53		PP_0811	-3.59	5.48
PP_4944	-1.14	2.53		PP_3552	1.94	5.47
PP_4914	-1.7	2.53		PP_4260	1.28	5.47
PP_0199	2.33	2.52		PP_4708	-0.87	5.47
PP_4966	-1.28	2.52		PP_0564	-0.9	5.45
PP_2629	-1.38	2.52		PP_0352	1.03	5.44
PP_3516	2.22	2.51		PP_2358	0.77	5.44
PP_1860	1.22	2.51		PP_2141	-0.34	5.44
PP_3938	-0.62	2.51		PP_4401	-0.82	5.44
PP_4721	-1.06	2.51		PP_4189	-0.68	5.43
PP_4724	-1.09	2.51		PP_3015	0.52	5.4
PP_1178	-2.21	2.51		PP_5051	1.04	5.39
PP_4934	-0.92	2.5		PP_1603	-1.56	5.37
PP_4289	2.42	2.49		PP_0017	-0.44	5.36
PP_2732	-1.01	2.49		PP_3958	-0.79	5.35
PP_1665	-1.3	2.49		PP_0955	-1.14	5.35
PP_2582	1.6	2.48		PP_3328	1.51	5.33
PP_4582	0.71	2.48		PP_1687	1.06	5.33
PP_2358	0.97	2.47		PP_1148	0.61	5.33
PP_1148	0.76	2.47		PP_2609	1.69	5.32
PP_3840	-0.77	2.47		PP_1419	-2.19	5.32
PP_1941	-1.96	2.47		PP_1582	-1.61	5.3
PP_4417	1.45	2.45		PP_5148	0.47	5.29
PP_1244	1.02	2.45		PP_3283	4.64	5.27
PP_2015	1.01	2.45		PP_4310	1.91	5.27
PP_5216	-0.85	2.45		PP_3377	0.85	5.27
PP_0030	-0.94	2.45		PP_4646	-0.65	5.27
PP_0370	-0.98	2.45		PP_4426	2.21	5.26
PP_4615	1.69	2.44		PP_3133	0.39	5.26
PP_1017	-2.19	2.44		PP_0113	-1.42	5.26
PP_2569	1.67	2.43		PP_4903	-1.02	5.25
PP_4450	1.63	2.43		PP_3262	1.66	5.24
PP_4033	1.62	2.43		PP_3595	-2.6	5.24
PP_0854	-1.17	2.43		PP_2139	-0.91	5.23
PP_0369	-1.62	2.43		PP_5205	-1.45	5.23
PP_4815	0.72	2.42		PP_1558	-3.37	5.22
PP_1795	-0.76	2.42		PP_1594	-0.87	5.2
PP_3314	1.44	2.41		PP_4794	-0.84	5.19
PP_0159	1.02	2.41		PP_4337	1.05	5.18
PP_3629	0.81	2.41		PP_1301	-1.21	5.18
PP_3484	0.96	2.4		PP_5182	1.19	5.15
PP_5014	-0.43	2.4		PP_2739	0.7	5.13
PP_0954	-0.97	2.4		PP_1309	0.48	5.12
PP_4823	-1.24	2.4		PP_4203	-1.13	5.12
PP_0066	-1.67	2.4		PP_3020	0.98	5.1
PP_5191	-0.8	2.39		PP_4777	0.53	5.1
PP_5318	-1.41	2.39		PP_4818	-1.18	5.09
PP_0235	-1.52	2.39		PP_0429	-1.36	5.09
PP_4888	1.66	2.37		PP_1536	-1.57	5.09
PP_2939	0.7	2.37		PP_0853	-1.08	5.07
PP_1321	-0.89	2.37		PP_2430	2.47	5.06
PP_1999	-0.96	2.37		PP_2948	1.25	5.06
PP_1037	-1.17	2.37		PP_3917	1.7	5.05
PP_4149	-2.2	2.37		PP_2448	1.17	5.05
PP_4962	-0.69	2.36		PP_1374	0.34	5.05
PP_3522	-0.82	2.36		PP_1476	-1.3	5.04
PP_5142	-1.08	2.36		PP_1887	1.2	5.03
PP_2853	0.92	2.35		PP_1790	0.97	5.03
PP_1964	0.66	2.35		PP_0787	-1.18	5.03
PP_0856	-0.93	2.35		PP_4539	1.49	5.02
PP_1576	-0.96	2.35		PP_4729	0.53	5.01
PP_1455	1.37	2.34		PP_4213	-0.92	5.01
PP_5193	-0.6	2.34		PP_0897	-1.29	5.01
PP_1508	1.13	2.33		PP_3896	0.64	4.98
PP_1221	-1.3	2.33		PP_4873	-0.96	4.97
PP_1549	-0.88	2.32		PP_2907	0.81	4.96
PP_3153	1.8	2.31		PP_2713	1.45	4.95
PP_3400	1.79	2.31		PP_0604	-1.75	4.95
PP_5157	-0.79	2.31		PP_1916	-0.81	4.94
PP_1461	-0.84	2.31		PP_1540	-0.92	4.93
PP_2317	-1.85	2.31		PP_1531	-1.26	4.93
PP_4806	-1000000	2.31		PP_5324	-0.75	4.92
PP_2104	0.88	2.3		PP_0098	-0.91	4.9
PP_0742	0.35	2.3		PP_4331	0.84	4.89
PP_4965	-1.14	2.3		PP_3898	0.92	4.87
PP_5185	-1.4	2.3		PP_5184	0.57	4.87
PP_0293	-1.73	2.3		PP_0184	-0.81	4.87
PP_1322	-2	2.3		PP_4127	-1.47	4.87
PP_4168	0.74	2.29		PP_0553	-2.49	4.86
PP_1732	-0.59	2.29		PP_1091	0.29	4.85
PP_5056	-0.78	2.29		PP_4861	-1.14	4.84
PP_1079	-1.14	2.29		PP_2111	-0.99	4.81
PP_4241	-1000000	2.29		PP_0854	-1	4.81
PP_1372	1.22	2.28		PP_4872	-1.28	4.81
PP_5317	-1.7	2.28		PP_4650	0.78	4.79
PP_2936	-2.13	2.28		PP_1144	-0.75	4.79
PP_0138	-1.57	2.27		PP_0061	-0.9	4.79
PP_4846	0.98	2.26		PP_1008	1.44	4.78
PP_4821	-1.09	2.26		PP_4355	1.25	4.77
PP_3442	-1000000	2.26		PP_4508	0.61	4.77
PP_4539	1.95	2.25		PP_1769	-1.21	4.77
PP_1193	1.88	2.25		PP_0768	-0.73	4.76
PP_0956	-1.05	2.25		PP_1878	-0.74	4.75
PP_4978	-1.26	2.25		PP_5097	-1.4	4.75
PP_0819	-1000000	2.25		PP_3847	1.08	4.74
PP_3995	-1000000	2.25		PP_3467	1.47	4.73
PP_3844	0.94	2.24		PP_4202	-0.41	4.73
PP_1429	-0.44	2.24		PP_0365	-0.71	4.73
PP_4811	-0.98	2.24		PP_5388	-1.16	4.73
PP_1767	-1.03	2.24		PP_5094	-1.23	4.73
PP_0974	-1.34	2.24		PP_0864	-1.43	4.72
PP_5123	-0.7	2.23		PP_4085	1.97	4.71
PP_0528	-1.27	2.23		PP_4717	-0.78	4.71
PP_0516	-1.39	2.23		PP_1512	-0.83	4.71
PP_2860	3.04	2.22		PP_1530	-1.05	4.71
PP_3439	1.27	2.22		PP_4610	-1.32	4.71
PP_1756	-1.25	2.22		PP_0647	1.18	4.7
PP_4387	2.12	2.21		PP_1434	-1.33	4.7
PP_2722	1.86	2.21		PP_4435	1.01	4.69
PP_1602	-0.7	2.21		PP_3915	0.91	4.69
PP_1930	1.54	2.2		PP_0953	-0.81	4.69
PP_0058	-1.67	2.2		PP_4885	1.24	4.67
PP_0806	1.61	2.19		PP_4991	0.55	4.67
PP_3755	1.38	2.19		PP_3491	0.85	4.63
PP_1717	0.58	2.19		PP_2810	1.04	4.62
PP_4734	-0.71	2.19		PP_2790	1.72	4.61
PP_0624	-1.09	2.19		PP_3420	0.77	4.61
PP_1324	-1.42	2.19		PP_4184	-0.64	4.6
PP_5025	-1.55	2.19		PP_5001	-1.07	4.59
PP_1569	-3.13	2.19		PP_4972	-1.02	4.58
PP_1174	1.4	2.18		PP_1671	-0.68	4.57
PP_1934	1.33	2.18		PP_1237	-0.94	4.57
PP_3412	1.1	2.18		PP_5191	-0.95	4.57
PP_3686	0.96	2.18		PP_2004	-0.68	4.56
PP_0152	-0.45	2.18		PP_0271	1.03	4.55
PP_3284	3.87	2.17		PP_1824	-0.61	4.55
PP_3549	2.02	2.17		PP_2247	1.8	4.54
PP_1822	-1.05	2.17		PP_0950	-0.54	4.54
PP_1599	-1.16	2.17		PP_1757	-0.84	4.54
PP_4141	-1.16	2.17		PP_3806	0.56	4.53
PP_0280	-1.53	2.17		PP_4314	-0.97	4.53
PP_4468	-1.67	2.16		PP_4820	-0.64	4.52
PP_0278	-1.92	2.16		PP_2265	-0.69	4.51
PP_3898	-1.92	2.16		PP_0759	-0.58	4.5
PP_2080	1.29	2.15		PP_4474	-0.81	4.5
PP_1470	-1.07	2.15		PP_1214	-1.01	4.5
PP_0510	-0.64	2.14		PP_0724	-1.55	4.48
PP_4909	-0.96	2.14		PP_4069	-1.15	4.47
PP_4002	-1.5	2.14		PP_1933	0.98	4.46
PP_1567	-1.57	2.14		PP_4726	-0.92	4.46
PP_1983	1.58	2.13		PP_2967	1.45	4.45
PP_4489	1.56	2.13		PP_4126	-1.37	4.45
PP_2621	1.16	2.13		PP_1962	1.67	4.44
PP_0104	1.01	2.13		PP_3175	1.23	4.44
PP_3140	0.95	2.13		PP_4217	0.53	4.44
PP_1345	-0.7	2.13		PP_2161	0.32	4.44
PP_1353	-0.92	2.13		PP_5289	-0.72	4.44
PP_2508	2.62	2.12		PP_4811	-0.76	4.42
PP_3814	2.4	2.12		PP_5054	-0.87	4.41
PP_3993	1.39	2.12		PP_3162	0.7	4.4
PP_3951	1.37	2.12		PP_1913	-0.67	4.4
PP_2424	1.13	2.12		PP_2978	1.18	4.39
PP_3133	1.06	2.12		PP_3886	-1.01	4.39
PP_1098	-1.24	2.12		PP_0265	-0.72	4.38
PP_0012	-0.77	2.11		PP_4812	-1.3	4.38
PP_4680	-0.97	2.11		PP_1765	-1.09	4.37
PP_0128	-1.07	2.11		PP_2933	0.87	4.36
PP_0515	-1.12	2.11		PP_1025	0.58	4.35
PP_1786	-1.25	2.11		PP_2828	2.45	4.34
PP_0357	0.66	2.1		PP_3619	1.8	4.34
PP_5046	0.51	2.1		PP_1896	-1.12	4.34
PP_4395	-0.28	2.1		PP_1996	-0.81	4.33
PP_1892	-0.62	2.1		PP_1037	-0.89	4.33
PP_3923	-0.96	2.1		PP_4552	-0.89	4.33
PP_3471	-2.03	2.1		PP_1241	-1.91	4.33
PP_0940	0.84	2.09		PP_3169	0.57	4.31
PP_3662	-0.53	2.09		PP_1240	-0.74	4.31
PP_3376	-0.88	2.09		PP_2508	1.34	4.28
PP_0832	-1.18	2.09		PP_3781	1.6	4.27
PP_0073	-1.24	2.09		PP_4788	-0.88	4.27
PP_4562	-0.79	2.08		PP_2987	0.73	4.26
PP_0853	-1.08	2.08		PP_2294	0.24	4.26
PP_0143	-1.71	2.08		PP_3516	1.61	4.25
PP_5097	-1.79	2.08		PP_0500	-0.67	4.24
PP_1339	1.18	2.07		PP_1726	0.89	4.23
PP_4379	0.66	2.07		PP_2150	-1.04	4.23
PP_0166	-0.92	2.07		PP_0444	-0.36	4.22
PP_1311	-1.1	2.07		PP_3158	0.63	4.21
PP_5066	-1.47	2.07		PP_1922	1.19	4.2
PP_4989	-2.08	2.07		PP_5105	-0.98	4.2
PP_4331	1.48	2.06		PP_0366	-0.51	4.19
PP_4767	0.97	2.06		PP_0901	-0.86	4.19
PP_4895	-0.56	2.06		PP_3437	-0.95	4.18
PP_5302	-0.85	2.06		PP_3171	0.73	4.17
PP_2314	0.5	2.05		PP_0096	-0.69	4.17
PP_4373	-0.64	2.05		PP_0092	-0.96	4.17
PP_4604	-0.56	2.04		PP_1190	-0.73	4.16
PP_0567	-1.34	2.04		PP_4466	0.97	4.15
PP_4683	-1.3	2.03		PP_5293	-0.61	4.15
PP_5322	-1.37	2.03		PP_1539	-0.87	4.15
PP_4719	-0.65	2.02		PP_1423	-0.92	4.15
PP_1362	-0.71	2.02		PP_3147	-0.95	4.15
PP_0620	-1.02	2.02		PP_3556	-1.28	4.14
PP_1434	-1.39	2.02		PP_3783	1.52	4.13
PP_1741	1.45	2.01		PP_2000	-0.83	4.13
PP_3702	1.38	2		PP_1898	-1.22	4.13
PP_3024	-0.5	2		PP_1011	0.47	4.12
PP_2769	1.51	1.99		PP_2471	0.24	4.12
PP_2504	1.18	1.99		PP_4221	-0.73	4.12
PP_3520	1.04	1.99		PP_2443	-1.38	4.12
PP_1192	0.82	1.99		PP_3616	2.47	4.11
PP_3080	0.73	1.99		PP_1205	-0.91	4.11
PP_0410	-0.98	1.99		PP_4467	1.39	4.1
PP_4055	1.16	1.98		PP_5334	-0.34	4.1
PP_0251	-0.56	1.98		PP_1997	-1.12	4.1
PP_1207	-1.08	1.98		PP_4276	-1.22	4.1
PP_2021	1.11	1.97		PP_0447	-0.65	4.09
PP_5104	-1.23	1.97		PP_1396	-1.07	4.09
PP_0584	-1.47	1.97		PP_5206	-1.42	4.09
PP_1517	-1.76	1.97		PP_1425	-1.66	4.09
PP_4707	0.28	1.96		PP_3235	0.88	4.07
PP_1477	-2.01	1.96		PP_2140	0.54	4.07
PP_3847	1.73	1.95		PP_1950	2.47	4.05
PP_5026	-0.94	1.95		PP_3297	1.37	4.05
PP_2129	0.91	1.94		PP_1221	-0.92	4.05
PP_0766	-0.64	1.94		PP_4808	-1.41	4.05
PP_0755	-0.98	1.94		PP_3934	1.28	4.04
PP_5315	-1.5	1.94		PP_1787	0.64	4.04
PP_0944	0.48	1.93		PP_4423	1.66	4.03
PP_0002	-1.04	1.93		PP_0046	1.57	4.01
PP_0513	-1.55	1.93		PP_3688	1.1	4.01
PP_3403	1.51	1.92		PP_0185	-0.32	4.01
PP_1715	0.76	1.92		PP_4195	-0.62	4.01
PP_5234	0.18	1.92		PP_1469	-1.03	4.01
PP_2294	-0.3	1.92		PP_0137	-1.18	4.01
PP_0282	-0.67	1.92		PP_4665	0.83	4
PP_1378	1.54	1.91		PP_0040	-0.74	3.99
PP_1920	-1.78	1.91		PP_1357	-1.09	3.99
PP_3754	1.76	1.9		PP_2489	0.83	3.98
PP_1996	-0.8	1.9		PP_1059	-1.25	3.98
PP_4677	-0.87	1.9		PP_3358	1.15	3.97
PP_1213	-0.91	1.9		PP_4504	0.58	3.97
PP_4963	-0.99	1.9		PP_2342	-0.72	3.97
PP_4153	3.35	1.89		PP_0571	-0.76	3.97
PP_4233	1.28	1.89		PP_4809	-0.93	3.96
PP_1267	1.12	1.89		PP_3307	2.11	3.95
PP_0773	-0.79	1.89		PP_2681	1.66	3.95
PP_1974	-0.81	1.89		PP_0634	1.5	3.95
PP_0334	-0.84	1.89		PP_5270	0.41	3.95
PP_0566	-1.06	1.89		PP_1840	0.25	3.95
PP_2520	-1000000	1.89		PP_4141	-0.89	3.95
PP_0544	1.92	1.88		PP_2545	0.98	3.94
PP_0625	-0.73	1.88		PP_2554	1.38	3.93
PP_1530	-1.04	1.88		PP_3013	1.25	3.93
PP_4658	-1.39	1.88		PP_4908	-1.15	3.93
PP_4524	1.21	1.87		PP_1545	-0.87	3.92
PP_3978	0.81	1.87		PP_3843	0.41	3.91
PP_1765	-1.11	1.87		PP_1470	-0.84	3.91
PP_1134	-1.12	1.87		PP_1872	-0.98	3.91
PP_0864	-1.29	1.87		PP_1452	0.79	3.9
PP_3642	-2.55	1.87		PP_4645	-0.28	3.9
PP_4449	1.04	1.86		PP_3987	1.48	3.89
PP_0335	0.87	1.86		PP_3071	0.93	3.89
PP_4475	0.81	1.86		PP_0351	0.8	3.89
PP_3189	-1.52	1.86		PP_4338	0.79	3.89
PP_1397	1	1.85		PP_4795	-1.36	3.89
PP_0988	0.92	1.85		PP_3244	1.52	3.88
PP_1823	-0.67	1.85		PP_4658	-1.12	3.87
PP_1829	-1.62	1.85		PP_2882	1.29	3.85
PP_5172	-1000000	1.85		PP_0235	-0.88	3.85
PP_3744	1.84	1.84		PP_5147	-0.89	3.85
PP_3100	0.95	1.84		PP_4942	-1.25	3.85
PP_4641	0.5	1.84		PP_3321	1.87	3.84
PP_4726	-1.18	1.84		PP_0858	-0.94	3.83
PP_4769	-1.21	1.84		PP_3350	1.4	3.82
PP_3159	2.1	1.83		PP_0448	-0.58	3.81
PP_0299	1.02	1.83		PP_4628	-0.77	3.81
PP_5305	-0.68	1.83		PP_0196	-1.27	3.81
PP_5033	-1.96	1.83		PP_4576	-0.31	3.8
PP_3125	1.02	1.82		PP_0002	-0.87	3.8
PP_5199	-0.96	1.82		PP_4888	1.11	3.79
PP_0259	-1.69	1.82		PP_5085	-0.45	3.79
PP_0761	-2.01	1.82		PP_4199	-1.07	3.79
PP_5002	0.88	1.81		PP_2041	1.1	3.78
PP_2899	-0.52	1.81		PP_2510	-1.13	3.78
PP_1830	-0.63	1.81		PP_2155	-1.69	3.78
PP_2866	-3.11	1.81		PP_2361	0.85	3.77
PP_2123	1.2	1.8		PP_0528	-1.13	3.77
PP_0753	-0.49	1.8		PP_4706	1.05	3.76
PP_2383	2.17	1.79		PP_0857	-0.98	3.76
PP_2934	2.08	1.79		PP_4933	-1.12	3.76
PP_3866	2.04	1.79		PP_4297	1.71	3.74
PP_1551	0.91	1.79		PP_3246	-1.41	3.74
PP_4102	0.87	1.79		PP_1518	-1.9	3.74
PP_1726	0.8	1.79		PP_3791	0.91	3.73
PP_5129	0.8	1.79		PP_5302	-0.65	3.73
PP_2041	2.06	1.78		PP_0769	-1.03	3.73
PP_0654	2.01	1.78		PP_1980	0.51	3.72
PP_3548	1.98	1.78		PP_0690	-0.76	3.72
PP_0543	1.16	1.78		PP_4532	-0.78	3.72
PP_4788	-1.27	1.78		PP_4208	0.45	3.71
PP_0720	-1.39	1.78		PP_3654	1.54	3.7
PP_0741	0.39	1.77		PP_1498	0.64	3.7
PP_5288	-1.35	1.77		PP_2899	-0.37	3.7
PP_0656	-3.59	1.77		PP_3403	0.99	3.69
PP_1855	1.01	1.76		PP_3870	0.77	3.69
PP_4021	0.99	1.76		PP_5218	-0.82	3.69
PP_1980	0.85	1.76		PP_3412	0.78	3.68
PP_4374	0.47	1.76		PP_1598	-0.63	3.68
PP_3372	2.27	1.75		PP_2926	1.75	3.66
PP_2176	2.24	1.75		PP_3186	-0.46	3.66
PP_2018	1.12	1.75		PP_1378	0.93	3.65
PP_3663	-1.1	1.75		PP_4003	-0.92	3.65
PP_4109	-1.18	1.75		PP_5090	-1.09	3.65
PP_3246	-1.67	1.75		PP_0885	0.69	3.64
PP_1844	2.15	1.74		PP_0443	-0.31	3.64
PP_0374	1.32	1.74		PP_4123	-1.05	3.64
PP_3154	0.68	1.74		PP_0089	-1.24	3.64
PP_0847	-0.53	1.74		PP_1743	0.84	3.63
PP_5359	-1.3	1.74		PP_3248	0.74	3.63
PP_4699	-1.62	1.74		PP_3415	-0.73	3.62
PP_0332	-1.93	1.74		PP_0957	-0.76	3.62
PP_2663	-2.44	1.74		PP_1517	-1.55	3.62
PP_0777	-0.69	1.73		PP_4174	-0.26	3.6
PP_4955	-0.95	1.73		PP_5078	-0.9	3.6
PP_5036	-1.28	1.73		PP_0745	-1.19	3.6
PP_2074	2.39	1.72		PP_1944	2.35	3.59
PP_4898	0.56	1.72		PP_5278	0.61	3.59
PP_1585	0.43	1.72		PP_1179	-0.37	3.58
PP_0899	1.23	1.71		PP_1177	-0.49	3.58
PP_2106	1.2	1.71		PP_4866	0.93	3.57
PP_0651	1.01	1.71		PP_1114	0.35	3.57
PP_0095	-0.82	1.71		PP_4923	-0.77	3.57
PP_5168	-1.06	1.71		PP_4277	-0.79	3.56
PP_1303	-1.3	1.71		PP_0165	-1.04	3.56
PP_1144	0.99	1.7		PP_5405	1.43	3.55
PP_0712	0.53	1.7		PP_5036	0.94	3.55
PP_4502	-0.57	1.7		PP_0128	-0.92	3.55
PP_5274	-1.4	1.7		PP_0872	-0.93	3.55
PP_5144	1.17	1.69		PP_4121	-1.22	3.55
PP_0629	1.09	1.69		PP_0150	-0.76	3.54
PP_1071	-0.39	1.69		PP_1460	-0.96	3.54
PP_1016	-1.42	1.69		PP_4275	-0.36	3.53
PP_4399	1.08	1.68		PP_3496	-0.69	3.53
PP_3853	1.06	1.68		PP_4886	0.81	3.52
PP_0998	-0.36	1.68		PP_0397	0.19	3.52
PP_0961	-0.42	1.68		PP_0774	-1.14	3.52
PP_4246	-0.61	1.68		PP_2611	2	3.51
PP_1214	-0.89	1.68		PP_1537	-1.16	3.51
PP_5171	-2.24	1.68		PP_1266	-1.7	3.51
PP_4665	0.87	1.67		PP_3191	0.77	3.5
PP_2981	0.66	1.67		PP_2905	-0.74	3.5
PP_5006	-2.23	1.67		PP_5290	0.37	3.49
PP_4184	0.61	1.66		PP_0839	-0.72	3.49
PP_4477	0.6	1.66		PP_4096	-1.67	3.49
PP_2189	-0.56	1.66		PP_5331	-0.37	3.48
PP_5111	-0.86	1.66		PP_2689	1.14	3.47
PP_1979	1.63	1.65		PP_1690	-0.42	3.47
PP_4280	1.46	1.65		PP_0810	-1.78	3.47
PP_1379	1.44	1.65		PP_2487	1.29	3.46
PP_1157	1.2	1.65		PP_2483	1.28	3.46
PP_1959	-1.24	1.65		PP_3405	1.28	3.46
PP_0402	-1.62	1.65		PP_4630	0.57	3.46
PP_5339	1.78	1.64		PP_2243	-2.08	3.46
PP_1747	1.75	1.64		PP_5408	1.69	3.45
PP_1932	1.36	1.64		PP_1021	-0.67	3.45
PP_0137	-0.83	1.64		PP_0524	-1.94	3.45
PP_0872	-0.84	1.64		PP_4528	0.6	3.44
PP_0119	1.2	1.63		PP_4934	-0.77	3.44
PP_2122	0.93	1.63		PP_0673	-0.63	3.43
PP_0200	0.92	1.63		PP_5066	-1.18	3.43
PP_3068	0.91	1.63		PP_5062	0.95	3.42
PP_1802	-1.66	1.63		PP_1381	1.28	3.41
PP_0413	1.3	1.62		PP_4354	0.83	3.41
PP_1866	1.2	1.62		PP_3118	0.47	3.41
PP_1652	1.06	1.62		PP_4582	0.46	3.41
PP_0787	-1.14	1.62		PP_0023	-0.38	3.41
PP_5034	-1.47	1.62		PP_0147	-0.98	3.41
PP_5264	-1.6	1.62		PP_3799	-0.73	3.39
PP_1634	-1.64	1.62		PP_0059	-1.32	3.39
PP_4700	-1.77	1.62		PP_4399	0.94	3.38
PP_2124	1.06	1.61		PP_0158	0.64	3.38
PP_5051	0.88	1.61		PP_1098	-0.88	3.38
PP_1137	0.82	1.61		PP_3942	1.36	3.37
PP_5313	0.28	1.61		PP_0099	0.51	3.37
PP_0587	-0.99	1.61		PP_1000	-0.59	3.37
PP_5346	-0.58	1.6		PP_2468	-0.14	3.36
PP_0765	-0.6	1.6		PP_5150	-0.79	3.36
PP_5280	-1.16	1.6		PP_1433	-0.82	3.36
PP_2150	-1.36	1.6		PP_2584	1.24	3.35
PP_0893	0.63	1.59		PP_1535	-1.22	3.35
PP_4550	-0.86	1.59		PP_0250	0.73	3.34
PP_1580	-1.87	1.59		PP_0651	0.63	3.34
PP_2958	1.31	1.58		PP_4122	-0.85	3.34
PP_0994	0.94	1.58		PP_2002	-0.91	3.34
PP_4938	0.91	1.58		PP_1634	-1.15	3.34
PP_1184	0.68	1.58		PP_0494	-0.81	3.33
PP_2467	-0.22	1.58		PP_2666	2.33	3.32
PP_1894	-0.78	1.58		PP_2425	1.31	3.32
PP_1476	-1.08	1.58		PP_3669	0.82	3.32
PP_4822	-1.19	1.58		PP_0751	-0.4	3.31
PP_3146	-1.63	1.58		PP_4802	-0.44	3.31
PP_2881	1.38	1.57		PP_2387	-1.15	3.31
PP_0384	-1.93	1.57		PP_5119	-0.62	3.3
PP_0107	0.88	1.56		PP_0560	-0.69	3.3
PP_2140	0.57	1.56		PP_4909	-0.8	3.3
PP_3693	0.22	1.56		PP_0831	-1.47	3.3
PP_0125	-0.39	1.56		PP_0149	-1.49	3.3
PP_5109	-0.79	1.56		PP_1299	1.34	3.29
PP_2136	-0.98	1.56		PP_3280	2.19	3.28
PP_0094	-1.22	1.56		PP_3085	1.52	3.28
PP_2011	1.16	1.55		PP_1213	-0.66	3.28
PP_4478	1.01	1.55		PP_0242	-1.37	3.28
PP_2908	0.93	1.55		PP_5209	-0.45	3.27
PP_3429	0.82	1.55		PP_0010	-0.63	3.27
PP_2310	-1.48	1.55		PP_4736	-0.76	3.27
PP_1410	-2.67	1.55		PP_4006	0.69	3.26
PP_0650	1.3	1.54		PP_4677	-0.7	3.24
PP_5217	0.93	1.54		PP_4918	-0.79	3.24
PP_1968	-0.55	1.54		PP_1735	-1.64	3.24
PP_4945	-0.77	1.54		PP_4281	0.71	3.23
PP_0523	-1.14	1.54		PP_3804	-0.79	3.23
PP_0617	-1000000	1.54		PP_3919	1.59	3.22
PP_1069	1	1.53		PP_1447	0.74	3.22
PP_4131	-1.23	1.53		PP_1819	0.68	3.22
PP_2571	-2.13	1.53		PP_4678	-0.44	3.22
PP_1933	1.04	1.52		PP_4835	0.5	3.21
PP_5103	-0.65	1.52		PP_3909	-0.37	3.21
PP_0189	-0.74	1.52		PP_4945	-0.79	3.21
PP_0281	-2.39	1.52		PP_1496	-1.17	3.21
PP_0890	-1000000	1.52		PP_4943	-1.26	3.21
PP_2864	1000000	1.51		PP_2648	2.13	3.2
PP_0664	1.81	1.51		PP_1957	1.57	3.2
PP_3771	1.48	1.51		PP_2945	0.97	3.2
PP_2275	0.59	1.51		PP_5076	-0.53	3.2
PP_2903	-0.49	1.51		PP_0936	-1.35	3.19
PP_0785	-0.84	1.51		PP_4240	1.26	3.18
PP_4407	1.48	1.5		PP_0788	0.81	3.18
PP_0978	1.4	1.5		PP_5393	-0.72	3.18
PP_3609	0.96	1.5		PP_1032	-0.86	3.18
PP_0431	0.41	1.5		PP_0562	0.58	3.17
PP_1607	-0.82	1.5		PP_3762	0.5	3.17
PP_1702	-1.06	1.5		PP_0905	0.15	3.17
PP_2172	-1.48	1.5		PP_1596	-1.03	3.17
PP_0028	-1000000	1.5		PP_0374	1.06	3.16
PP_1151	1000000	1.49		PP_5404	1.24	3.15
PP_1923	0.95	1.49		PP_0993	1.81	3.14
PP_4003	-0.83	1.49		PP_2553	1.11	3.14
PP_4684	-0.91	1.49		PP_1391	1.1	3.14
PP_0261	-0.99	1.49		PP_2370	-0.91	3.14
PP_3058	-2.72	1.49		PP_1951	1.36	3.13
PP_0792	1.21	1.48		PP_0752	1.04	3.12
PP_2191	1.01	1.48		PP_3756	-0.99	3.12
PP_3378	0.66	1.48		PP_3027	1.92	3.11
PP_0981	0.64	1.48		PP_3163	0.76	3.11
PP_4625	0.59	1.48		PP_1436	-0.62	3.11
PP_1203	-0.73	1.48		PP_4723	-0.81	3.11
PP_0675	-0.86	1.48		PP_3721	1.08	3.1
PP_4610	-1.43	1.48		PP_0425	-0.62	3.1
PP_1735	-1.92	1.48		PP_2985	1.8	3.09
PP_4028	-1000000	1.48		PP_3190	0.73	3.09
PP_3916	1.28	1.47		PP_1319	-0.45	3.09
PP_5192	0.86	1.47		PP_4790	-1.27	3.09
PP_1452	0.71	1.47		PP_2925	0.76	3.08
PP_2550	-0.61	1.47		PP_4612	0.68	3.08
PP_2644	0.76	1.46		PP_0127	-0.43	3.08
PP_1230	-0.8	1.46		PP_1981	-0.96	3.08
PP_0197	-1.45	1.46		PP_1125	-1.06	3.08
PP_2553	1.98	1.45		PP_0423	-1.19	3.08
PP_1937	1.94	1.45		PP_4074	2.24	3.07
PP_4458	1.42	1.45		PP_1161	-1.2	3.07
PP_1430	-0.76	1.45		PP_3846	0.69	3.06
PP_2190	-0.93	1.45		PP_4271	-0.55	3.06
PP_2436	1.5	1.44		PP_2315	-0.65	3.06
PP_4232	1.43	1.44		PP_0130	-0.73	3.06
PP_1314	0.9	1.44		PP_3007	3.17	3.05
PP_1460	-1.02	1.44		PP_5339	0.93	3.05
PP_2952	1.5	1.43		PP_4797	-0.82	3.05
PP_4117	1.38	1.43		PP_2943	0.9	3.04
PP_0805	1.36	1.43		PP_0965	-0.69	3.04
PP_0522	-0.69	1.43		PP_1665	-0.71	3.04
PP_1639	-0.7	1.43		PP_1189	-0.9	3.04
PP_5223	-0.84	1.43		PP_2768	1.21	3.03
PP_1777	-1.07	1.43		PP_4200	-0.64	3.03
PP_1779	-1.09	1.43		PP_5025	-1.05	3.02
PP_3688	-1.58	1.43		PP_4206	-1.2	3.02
PP_0379	-1.64	1.43		PP_5114	-1.47	3.02
PP_4910	-0.9	1.42		PP_3844	0.64	3.01
PP_5001	-0.94	1.42		PP_3189	0.6	3.01
PP_5377	-1.19	1.42		PP_4379	-0.37	3.01
PP_1864	-1.29	1.42		PP_1968	-0.47	3.01
PP_1571	-1.89	1.42		PP_0671	-0.53	3.01
PP_4607	-1.9	1.42		PP_4402	-0.85	3.01
PP_1342	0.43	1.41		PP_1555	-1.51	3.01
PP_0338	0.37	1.41		PP_1892	0.48	3
PP_2296	0.28	1.41		PP_3963	0.27	3
PP_4616	-0.33	1.41		PP_4735	-0.34	3
PP_0100	-0.6	1.41		PP_5109	-0.7	2.99
PP_1000	-0.87	1.41		PP_2200	1.02	2.98
PP_0247	-1.08	1.41		PP_4515	0.49	2.98
PP_5335	-1.13	1.41		PP_3231	0.79	2.97
PP_0969	-1.39	1.41		PP_5224	-0.61	2.97
PP_2963	2.21	1.4		PP_1488	-0.77	2.96
PP_4257	1.3	1.4		PP_3164	0.76	2.95
PP_4338	1.06	1.4		PP_0691	-0.76	2.95
PP_4959	0.7	1.4		PP_0935	-1.58	2.95
PP_5184	-0.42	1.4		PP_1984	1.32	2.94
PP_4880	-0.66	1.4		PP_0121	-0.57	2.94
PP_3706	-0.9	1.4		PP_0999	-0.68	2.94
PP_5312	-1.06	1.4		PP_0390	-0.84	2.93
PP_0217	-1.1	1.4		PP_4784	-0.7	2.92
PP_2232	1.09	1.39		PP_3986	2.28	2.91
PP_2461	0.85	1.39		PP_4259	0.75	2.91
PP_2019	0.77	1.39		PP_1641	-0.7	2.91
PP_2137	-0.61	1.39		PP_3869	0.45	2.9
PP_5077	-0.63	1.39		PP_0364	-0.47	2.9
PP_0070	-0.66	1.39		PP_4220	-0.6	2.9
PP_0154	-1.12	1.39		PP_1756	-0.76	2.9
PP_3467	1.47	1.38		PP_3219	0.85	2.89
PP_0648	1.19	1.38		PP_0200	0.78	2.89
PP_3700	1.19	1.38		PP_2941	0.7	2.89
PP_1292	1.16	1.38		PP_4194	-0.47	2.89
PP_2081	0.83	1.38		PP_0966	-0.68	2.89
PP_0275	-1.55	1.38		PP_1955	1.65	2.88
PP_2135	0.61	1.37		PP_0998	-0.37	2.88
PP_4534	-0.32	1.37		PP_4188	-0.48	2.88
PP_2905	-0.72	1.37		PP_5098	-1.15	2.88
PP_3999	-0.86	1.37		PP_1007	0.75	2.87
PP_0129	-1.22	1.37		PP_4966	-0.8	2.87
PP_2117	-1.29	1.37		PP_4850	-1.65	2.87
PP_2874	0.58	1.36		PP_1560	-1.79	2.87
PP_0983	-1.01	1.36		PP_3535	1.13	2.86
PP_5348	-1.22	1.36		PP_4789	-0.6	2.86
PP_2227	-2.06	1.36		PP_0437	-1.22	2.86
PP_1119	0.7	1.35		PP_1171	1.32	2.85
PP_3475	2.36	1.34		PP_1774	-0.29	2.85
PP_3258	2.21	1.34		PP_1733	-0.42	2.85
PP_3518	1.26	1.34		PP_3732	1.04	2.84
PP_4705	0.85	1.34		PP_3730	1	2.84
PP_4941	-1.72	1.34		PP_2123	0.85	2.84
PP_1619	-1.79	1.34		PP_3170	0.7	2.84
PP_1233	0.98	1.33		PP_5318	-1.07	2.84
PP_0677	0.81	1.33		PP_0929	-1.86	2.84
PP_0925	0.78	1.33		PP_3612	1.1	2.83
PP_1146	0.41	1.33		PP_4405	0.7	2.82
PP_0023	0.31	1.33		PP_1830	-0.47	2.82
PP_5399	-0.33	1.33		PP_0419	-0.48	2.82
PP_2464	-0.36	1.33		PP_1233	-0.89	2.82
PP_1611	-0.55	1.33		PP_0199	1.03	2.81
PP_1801	-1.44	1.33		PP_2853	0.51	2.81
PP_2652	1.38	1.32		PP_1668	-0.6	2.81
PP_3778	0.76	1.32		PP_0435	-0.62	2.81
PP_0957	-0.68	1.32		PP_3766	-0.74	2.81
PP_5074	-0.68	1.32		PP_2312	-0.78	2.81
PP_5127	-1.13	1.32		PP_4247	-0.58	2.8
PP_3305	-1.65	1.32		PP_0355	0.75	2.79
PP_4455	1.13	1.31		PP_4846	0.63	2.79
PP_5120	1.12	1.31		PP_1715	0.45	2.79
PP_3846	0.97	1.31		PP_4965	-0.73	2.79
PP_0256	-1.23	1.31		PP_3028	1.47	2.78
PP_0908	-1.35	1.31		PP_3952	1.03	2.78
PP_0672	-1.78	1.31		PP_3683	0.96	2.78
PP_4405	0.9	1.3		PP_3188	0.76	2.78
PP_3411	0.55	1.3		PP_0679	-0.11	2.78
PP_4640	0.36	1.3		PP_2699	1.32	2.77
PP_0561	-1.42	1.3		PP_3101	1.08	2.77
PP_1993	0.85	1.29		PP_1799	-0.47	2.77
PP_4255	0.72	1.29		PP_0420	-0.68	2.77
PP_3704	0.14	1.29		PP_1422	-0.73	2.77
PP_0953	-0.61	1.29		PP_2991	1.25	2.76
PP_4435	-0.75	1.29		PP_3424	1.15	2.75
PP_0225	-1.15	1.29		PP_2461	-0.73	2.75
PP_5376	-1.16	1.29		PP_3921	-0.44	2.74
PP_4018	-1.77	1.29		PP_0967	-0.77	2.74
PP_3149	0.98	1.28		PP_1102	-0.68	2.73
PP_4034	0.86	1.28		PP_1516	-0.75	2.73
PP_2223	-0.73	1.28		PP_4016	-0.76	2.73
PP_0948	-0.75	1.28		PP_3981	-0.83	2.73
PP_0383	-0.8	1.28		PP_0627	0.48	2.72
PP_4552	-0.85	1.28		PP_1511	-1.48	2.72
PP_3162	4.2	1.27		PP_2364	0.84	2.71
PP_0710	1.62	1.27		PP_1608	0.58	2.71
PP_0377	0.99	1.27		PP_4986	-0.86	2.71
PP_1826	0.41	1.27		PP_1215	-1.09	2.71
PP_4375	0.34	1.27		PP_1312	-1.1	2.71
PP_3453	-2.04	1.27		PP_2958	1.03	2.7
PP_3568	3.84	1.26		PP_0859	-0.71	2.7
PP_3942	2.62	1.26		PP_4792	-1.02	2.7
PP_2826	1.14	1.26		PP_2343	0.26	2.69
PP_4659	0.9	1.26		PP_4198	-0.79	2.69
PP_2307	0.61	1.26		PP_0299	0.67	2.68
PP_2739	-0.5	1.26		PP_3923	-0.6	2.68
PP_0026	-0.74	1.26		PP_2944	0.85	2.67
PP_4967	-0.8	1.26		PP_3738	0.66	2.67
PP_4723	-0.89	1.26		PP_5181	0.37	2.67
PP_5094	-1.07	1.26		PP_0674	-0.72	2.67
PP_1459	-1.51	1.26		PP_4482	-0.93	2.67
PP_4913	-1.55	1.26		PP_4346	0.85	2.66
PP_1273	2.6	1.25		PP_1639	-0.51	2.66
PP_1077	-1.2	1.25		PP_0073	-0.82	2.66
PP_0117	-1.29	1.25		PP_5335	-0.91	2.66
PP_2727	-1.39	1.25		PP_3218	1.15	2.65
PP_2295	-1.6	1.25		PP_0914	-0.57	2.65
PP_1299	1.06	1.24		PP_0732	-1	2.65
PP_3485	0.71	1.24		PP_2728	-1.2	2.65
PP_3627	-0.33	1.24		PP_3564	0.64	2.64
PP_4960	-0.56	1.24		PP_5111	-0.72	2.64
PP_0155	-1.12	1.24		PP_4129	-0.88	2.64
PP_2768	1.32	1.23		PP_0513	-1.16	2.64
PP_4323	1.21	1.23		PP_3237	0.74	2.63
PP_4506	0.5	1.23		PP_1216	-0.74	2.62
PP_1300	0.49	1.23		PP_2847	3.44	2.61
PP_3692	-0.96	1.23		PP_2547	1.3	2.61
PP_0132	-1.09	1.23		PP_1296	1.01	2.61
PP_0408	-1.26	1.23		PP_3329	0.81	2.61
PP_2240	1.65	1.22		PP_3592	-0.52	2.61
PP_3174	1.18	1.22		PP_5141	-0.68	2.61
PP_1195	1.04	1.22		PP_5149	-1.11	2.61
PP_1389	0.77	1.22		PP_2598	0.66	2.6
PP_4735	0.36	1.22		PP_4559	-0.67	2.6
PP_2728	-1.23	1.22		PP_1552	-1.6	2.6
PP_1768	-1.24	1.22		PP_5221	0.51	2.59
PP_0343	-1.35	1.22		PP_4502	-0.41	2.59
PP_4973	0.55	1.21		PP_2888	1.18	2.58
PP_1691	-0.32	1.21		PP_5091	-0.4	2.58
PP_5295	-0.91	1.21		PP_4563	-0.51	2.58
PP_5372	-1.18	1.21		PP_0111	-0.62	2.58
PP_1738	-1.38	1.21		PP_4295	-0.64	2.58
PP_2052	-1.49	1.21		PP_1826	0.39	2.57
PP_3934	1.49	1.2		PP_2095	-0.88	2.57
PP_1351	0.82	1.2		PP_4004	-0.52	2.56
PP_1608	0.75	1.2		PP_4468	-0.73	2.56
PP_3929	-0.27	1.2		PP_1595	-0.85	2.56
PP_2163	-0.39	1.2		PP_3296	1.02	2.55
PP_5309	-0.6	1.2		PP_0063	-0.68	2.55
PP_0565	-0.64	1.2		PP_1311	-0.72	2.55
PP_3415	-0.77	1.2		PP_3207	1.14	2.54
PP_2248	1.6	1.19		PP_0925	0.6	2.54
PP_2085	0.83	1.19		PP_4218	-0.64	2.54
PP_4285	0.7	1.19		PP_0554	-2.32	2.54
PP_4231	0.58	1.19		PP_3549	0.97	2.53
PP_4657	0.53	1.19		PP_0753	-0.35	2.53
PP_0433	-0.24	1.19		PP_0772	-1.05	2.53
PP_2580	-0.36	1.19		PP_3414	0.57	2.52
PP_0564	-0.6	1.19		PP_0841	-0.17	2.52
PP_0809	-0.68	1.19		PP_5303	-0.39	2.52
PP_1800	-0.78	1.19		PP_3802	-0.77	2.52
PP_5032	-0.95	1.19		PP_4805	-1.42	2.52
PP_2390	-0.96	1.19		PP_1239	-0.64	2.51
PP_1578	-2.6	1.19		PP_4684	-0.72	2.51
PP_3975	-1000000	1.19		PP_0520	-0.74	2.51
PP_3984	0.89	1.18		PP_0066	-1.39	2.51
PP_0081	0.84	1.18		PP_3795	0.33	2.5
PP_1989	0.33	1.18		PP_2377	-1.21	2.5
PP_0185	-0.25	1.18		PP_0631	0.75	2.49
PP_4580	-0.77	1.18		PP_5077	-0.54	2.49
PP_4644	-1.03	1.18		PP_5392	-0.73	2.49
PP_4834	-1.48	1.18		PP_1990	1.32	2.48
PP_1467	1.27	1.17		PP_2066	1.02	2.48
PP_0791	1.15	1.17		PP_0190	-1.16	2.48
PP_4630	0.57	1.17		PP_2754	1.94	2.47
PP_0227	-0.41	1.17		PP_0620	1.04	2.47
PP_5039	-0.43	1.17		PP_4308	0.7	2.47
PP_0246	-0.59	1.17		PP_1732	-0.35	2.47
PP_4801	-0.65	1.17		PP_4960	-0.46	2.47
PP_5362	-0.98	1.17		PP_5104	-0.7	2.47
PP_2825	-1000000	1.17		PP_0649	0.71	2.46
PP_3328	-1000000	1.17		PP_1001	-0.48	2.46
PP_2840	1.38	1.16		PP_0664	1.49	2.45
PP_3722	1.22	1.16		PP_0377	0.86	2.45
PP_3731	0.99	1.16		PP_1995	-0.4	2.45
PP_1005	0.75	1.16		PP_5350	-0.41	2.45
PP_2103	0.54	1.16		PP_4901	-1	2.45
PP_0365	-0.51	1.16		PP_0561	-1.26	2.45
PP_5401	-0.56	1.16		PP_4377	-0.36	2.44
PP_0074	-0.8	1.16		PP_0567	-0.94	2.44
PP_0163	-0.94	1.16		PP_5197	-1.13	2.44
PP_1766	-1.01	1.16		PP_2624	1.76	2.42
PP_4937	-1.12	1.16		PP_2860	1.25	2.42
PP_4702	1.41	1.15		PP_4449	0.8	2.42
PP_3018	1.31	1.15		PP_3700	0.68	2.42
PP_4574	0.99	1.15		PP_4480	0.62	2.42
PP_0980	-0.62	1.15		PP_0574	0.23	2.42
PP_0331	-0.83	1.15		PP_4798	-0.79	2.42
PP_0041	-1.55	1.15		PP_2582	0.97	2.41
PP_0917	-1.59	1.15		PP_3166	0.79	2.41
PP_3867	-2.02	1.15		PP_5189	0.41	2.41
PP_1746	-1000000	1.15		PP_0765	-0.4	2.41
PP_4479	0.74	1.14		PP_0116	-0.47	2.41
PP_4732	-0.48	1.14		PP_4118	-0.86	2.41
PP_1769	-0.93	1.14		PP_4937	-0.97	2.41
PP_2229	-1.97	1.14		PP_1588	-1.07	2.41
PP_1568	-1000000	1.14		PP_4994	-1.07	2.41
PP_3050	-1000000	1.14		PP_4476	0.4	2.4
PP_4057	1.74	1.13		PP_0218	-0.9	2.4
PP_2078	1.71	1.13		PP_5112	-1.43	2.4
PP_3622	1.19	1.13		PP_0316	1.03	2.39
PP_2234	0.91	1.13		PP_4233	0.98	2.39
PP_1007	0.83	1.13		PP_0462	-0.42	2.39
PP_4000	-0.64	1.13		PP_5305	-0.47	2.39
PP_0977	-0.66	1.13		PP_0102	-0.56	2.39
PP_0919	-0.69	1.13		PP_3425	2.13	2.38
PP_1301	-0.88	1.13		PP_3374	1.2	2.38
PP_4940	-1.2	1.13		PP_2506	1.01	2.38
PP_0539	-1.31	1.13		PP_3008	0.43	2.38
PP_2680	-1.69	1.13		PP_0514	-0.94	2.38
PP_3849	-1.72	1.13		PP_5174	1.07	2.37
PP_0868	-1.9	1.13		PP_4475	0.51	2.37
PP_0162	1.88	1.12		PP_4801	-0.58	2.37
PP_3657	1.88	1.12		PP_5106	-0.68	2.37
PP_2483	1.77	1.12		PP_1230	-0.69	2.37
PP_0188	-0.61	1.12		PP_0384	-1.14	2.37
PP_4118	-0.85	1.12		PP_1217	-1.17	2.37
PP_0027	-1.06	1.12		PP_0798	-1.33	2.37
PP_3973	-1.38	1.12		PP_5022	-1.48	2.37
PP_1412	0.62	1.11		PP_3650	0.84	2.36
PP_0960	-0.44	1.11		PP_3204	0.79	2.36
PP_0840	-0.5	1.11		PP_1655	0.57	2.36
PP_0897	-0.94	1.11		PP_0290	-0.75	2.36
PP_0936	-1.25	1.11		PP_1477	-1.29	2.36
PP_3980	-2.78	1.11		PP_4045	-1.5	2.36
PP_2568	1.32	1.1		PP_2246	1.18	2.35
PP_3763	0.88	1.1		PP_4225	0.87	2.34
PP_1754	0.78	1.1		PP_2938	0.5	2.34
PP_2933	0.73	1.1		PP_4128	-1.14	2.34
PP_0850	-0.56	1.1		PP_3679	1000000	2.33
PP_0378	-1.23	1.1		PP_4409	1.95	2.33
PP_4988	-1.53	1.1		PP_3960	0.82	2.33
PP_2116	1.34	1.09		PP_0749	-0.48	2.33
PP_3370	1.13	1.09		PP_3620	-0.93	2.33
PP_3239	0.98	1.09		PP_3530	0.89	2.32
PP_4564	0.85	1.09		PP_3627	-0.25	2.32
PP_3777	0.8	1.09		PP_0189	-0.6	2.32
PP_2153	0.79	1.09		PP_0498	-0.62	2.32
PP_2960	0.72	1.09		PP_1654	-0.63	2.32
PP_5356	0.71	1.09		PP_1604	-1.35	2.32
PP_1030	0.46	1.09		PP_2672	2.13	2.31
PP_4596	-1.06	1.09		PP_2809	1.73	2.31
PP_1406	-2.24	1.09		PP_0703	1.13	2.3
PP_3163	1000000	1.08		PP_1120	0.57	2.3
PP_4756	1.42	1.08		PP_0546	0.55	2.3
PP_4260	1.01	1.08		PP_5317	-1.19	2.3
PP_1671	-0.55	1.08		PP_0542	0.7	2.29
PP_0240	-2.06	1.08		PP_4201	-0.31	2.29
PP_1171	1.25	1.07		PP_0421	-0.87	2.29
PP_2572	1.08	1.07		PP_3744	1.05	2.28
PP_3067	0.86	1.07		PP_3484	0.43	2.28
PP_0386	0.65	1.07		PP_0626	-0.38	2.28
PP_4869	-0.69	1.07		PP_1619	-1.2	2.28
PP_4198	-0.74	1.07		PP_0344	-1.34	2.28
PP_2304	-0.81	1.07		PP_3404	0.61	2.27
PP_5380	-1	1.07		PP_1823	-0.42	2.27
PP_1753	-1.29	1.07		PP_4266	-0.54	2.27
PP_0245	-1.67	1.07		PP_0711	-0.67	2.27
PP_4045	-2.05	1.07		PP_0280	-1.03	2.27
PP_2676	-2.13	1.07		PP_2513	-1.34	2.27
PP_2848	1.87	1.06		PP_4443	-1.34	2.27
PP_3721	1.25	1.06		PP_0487	1.47	2.26
PP_3562	1.21	1.06		PP_4700	-1.06	2.26
PP_0131	0.75	1.06		PP_2151	-0.56	2.25
PP_4133	0.53	1.06		PP_5110	-0.7	2.25
PP_1628	-0.53	1.06		PP_1371	-0.92	2.25
PP_1155	-0.54	1.06		PP_3809	-1000000	2.25
PP_1516	-0.71	1.06		PP_3702	0.95	2.24
PP_5208	-1.06	1.06		PP_3200	0.87	2.24
PP_4537	-1.73	1.06		PP_2182	0.36	2.24
PP_2834	2.04	1.05		PP_1457	-0.6	2.24
PP_3915	2.04	1.05		PP_2318	-0.76	2.24
PP_4643	1.17	1.05		PP_1875	-0.82	2.24
PP_4761	1.14	1.05		PP_0225	-0.9	2.24
PP_1332	0.87	1.05		PP_1583	-1.84	2.24
PP_0590	0.82	1.05		PP_2849	3.05	2.23
PP_0518	-0.58	1.05		PP_1908	-0.74	2.23
PP_1781	-1.27	1.05		PP_0934	-0.94	2.23
PP_0514	-1.57	1.05		PP_5127	-0.94	2.23
PP_2431	1.97	1.04		PP_3432	0.59	2.22
PP_4353	1.96	1.04		PP_3240	0.4	2.22
PP_2685	1.69	1.04		PP_4591	-0.71	2.22
PP_0145	0.55	1.04		PP_1692	-1.76	2.22
PP_1210	0.35	1.04		PP_1681	-2.2	2.22
PP_1803	-1.08	1.04		PP_1068	0.62	2.21
PP_4795	-1.11	1.04		PP_1806	0.59	2.21
PP_1241	-1.77	1.04		PP_2441	-0.35	2.21
PP_5082	-3.61	1.04		PP_4898	-0.43	2.21
PP_3088	-3.62	1.04		PP_4219	-0.55	2.21
PP_3379	0.6	1.03		PP_4577	0.64	2.2
PP_1205	-0.64	1.03		PP_5074	-0.64	2.2
PP_5004	1.02	1.02		PP_0001	-0.65	2.2
PP_0216	-0.71	1.02		PP_0151	-0.91	2.2
PP_4903	-0.74	1.02		PP_0695	-1.41	2.2
PP_0393	-1	1.02		PP_1556	-2.11	2.2
PP_2453	-1.5	1.02		PP_2695	1.45	2.19
PP_0401	-1.57	1.02		PP_4046	0.98	2.19
PP_2545	0.91	1.01		PP_0969	0.72	2.19
PP_3179	0.91	1.01		PP_0508	1.25	2.18
PP_1499	0.7	1.01		PP_0161	0.74	2.18
PP_0190	-0.97	1.01		PP_0504	-0.75	2.18
PP_1027	-1.04	1.01		PP_4032	0.68	2.17
PP_5067	-1.37	1.01		PP_1762	0.41	2.17
PP_4543	1.01	1		PP_5099	0.4	2.17
PP_1275	0.97	1		PP_2053	-0.53	2.17
PP_4987	-1.19	1		PP_0639	-0.38	2.16
PP_3787	-1.21	1		PP_0563	-0.82	2.16
PP_2377	-1.65	1		PP_0584	-0.84	2.16
PP_1582	-1.68	1		PP_2434	0.74	2.15
PP_2968	-1.81	1		PP_5004	0.72	2.15
PP_2554	1.51	0.99		PP_1235	-0.67	2.15
PP_3779	1.05	0.99		PP_3884	-0.69	2.15
PP_0106	0.65	0.99		PP_2244	-1.04	2.15
PP_2133	0.64	0.99		PP_2431	1.45	2.14
PP_3023	0.39	0.99		PP_3076	1.05	2.14
PP_0743	0.21	0.99		PP_3827	0.66	2.14
PP_4729	-0.58	0.99		PP_3230	0.63	2.14
PP_2967	-1.02	0.99		PP_3611	-0.5	2.14
PP_4326	-1.47	0.99		PP_5057	-0.51	2.14
PP_0014	-1.78	0.99		PP_5377	-1.11	2.14
PP_2382	1.52	0.98		PP_2773	2.19	2.13
PP_4567	1.32	0.98		PP_2458	1.05	2.13
PP_1296	1.1	0.98		PP_4035	0.61	2.13
PP_4706	1.09	0.98		PP_5129	0.51	2.13
PP_2488	0.88	0.98		PP_5401	0.4	2.13
PP_1375	0.61	0.98		PP_4725	-0.56	2.13
PP_3983	0.59	0.98		PP_4860	-1.14	2.13
PP_1966	0.54	0.98		PP_2046	1.56	2.12
PP_1842	0.49	0.98		PP_4091	0.83	2.12
PP_0419	0.33	0.98		PP_1453	0.38	2.12
PP_0363	-0.5	0.98		PP_5010	0.34	2.12
PP_0682	-0.51	0.98		PP_0062	-0.6	2.12
PP_0196	-1.01	0.98		PP_3801	-0.68	2.12
PP_1604	-1.59	0.98		PP_1127	-0.74	2.12
PP_0031	-2.13	0.98		PP_1764	-0.81	2.12
PP_2601	2.45	0.97		PP_1016	-1.23	2.12
PP_3488	1.97	0.97		PP_1817	0.98	2.11
PP_2692	1.88	0.97		PP_1354	-1.5	2.11
PP_2498	0.61	0.97		PP_1012	0.56	2.1
PP_3689	-0.69	0.97		PP_3012	0.96	2.09
PP_5141	-0.76	0.97		PP_1454	-0.81	2.08
PP_0935	-1.44	0.97		PP_0606	-0.84	2.08
PP_0495	-1.72	0.97		PP_1349	-0.96	2.08
PP_1573	-1.92	0.97		PP_1220	-0.97	2.08
PP_3592	0.9	0.96		PP_3517	0.88	2.07
PP_2352	0.62	0.96		PP_3168	0.79	2.07
PP_1204	-0.8	0.96		PP_0076	0.55	2.07
PP_5384	-1.14	0.96		PP_3585	-0.87	2.07
PP_1217	-1.32	0.96		PP_4999	-0.98	2.07
PP_1320	0.74	0.95		PP_1413	-1.5	2.07
PP_3564	0.67	0.95		PP_3715	-1.5	2.07
PP_1305	0.58	0.95		PP_2950	0.7	2.06
PP_5154	-0.63	0.95		PP_1719	0.31	2.06
PP_0857	-0.71	0.95		PP_0686	-0.58	2.06
PP_2316	-1.01	0.95		PP_1303	-0.66	2.06
PP_2156	-1.21	0.95		PP_5333	-0.69	2.06
PP_4173	-1.46	0.95		PP_0275	-1.04	2.06
PP_3141	1.01	0.94		PP_1976	1.74	2.05
PP_3517	1	0.94		PP_2857	1.14	2.05
PP_1874	0.91	0.94		PP_0026	0.51	2.05
PP_3135	0.57	0.94		PP_4716	-0.49	2.05
PP_4025	-0.53	0.94		PP_0278	1.11	2.04
PP_0203	-0.64	0.94		PP_1328	-0.18	2.04
PP_1346	-0.9	0.94		PP_0625	-0.36	2.04
PP_3757	-0.94	0.94		PP_5157	-0.45	2.04
PP_1130	0.81	0.93		PP_0401	-1.04	2.04
PP_1070	0.74	0.93		PP_3894	0.64	2.03
PP_2098	0.55	0.93		PP_2884	-0.57	2.03
PP_1363	0.5	0.93		PP_1033	-0.7	2.03
PP_0939	0.47	0.93		PP_4131	-0.81	2.03
PP_2139	-0.59	0.93		PP_1838	-1.03	2.03
PP_1226	-0.66	0.93		PP_2473	0.87	2.02
PP_5229	-0.81	0.93		PP_0628	0.41	2.02
PP_0021	-0.84	0.93		PP_1321	-0.51	2.02
PP_0931	-0.88	0.93		PP_1271	-0.85	2.02
PP_4484	-1.01	0.93		PP_3557	-0.96	2.02
PP_1605	-1.31	0.93		PP_1532	-0.99	2.02
PP_2459	-1.82	0.93		PP_0557	0.78	2.01
PP_0351	1.13	0.92		PP_5027	-0.6	2.01
PP_3145	0.48	0.92		PP_5086	-0.65	2.01
PP_4863	-0.72	0.92		PP_1034	-0.68	2.01
PP_0276	-0.89	0.92		PP_4002	-0.75	2.01
PP_3495	-1.07	0.92		PP_1900	-1.07	2.01
PP_3874	-1.66	0.92		PP_4460	0.42	2
PP_4828	-2.07	0.92		PP_1822	-0.59	2
PP_3826	1.36	0.91		PP_4547	-1.23	2
PP_0054	1.1	0.91		PP_4940	-1.24	2
PP_3611	0.51	0.91		PP_4020	1.38	1.99
PP_2168	0.44	0.91		PP_0336	0.56	1.99
PP_4814	0.41	0.91		PP_1923	0.55	1.99
PP_1982	-0.2	0.91		PP_3768	0.5	1.99
PP_4984	-0.7	0.91		PP_1085	-0.56	1.99
PP_1225	-0.84	0.91		PP_3443	-0.57	1.99
PP_1435	-1.81	0.91		PP_4989	-1.05	1.99
[truncated: 3,352 more rows]

## Sheet: Figure 3
Indigoidine titers from Glucose, Deepwell Plate (g/L)																	Indigoidine Titers from Galactose, Deep Well Plate (g/L)
Timepoint						TEAM-1120 pTE327							TEAM-1120 pTE219				Timepoint hrs	TEAM-1120 pTE332 pTE276 (b)				TEAM-1120 pTE219 pTE276
24	0.631947	0.640945	0.567465	0.609453	0.782483	0.700467	0.789866	0.579115	0.593534	0.605762	0.364212	0.436423	1.03741	0.871767	0.825395		24	0	0	0	0	0	0	0	0
48	1.04607	1.11239	0.798056	0.939825	1.16003	1.06694	1.03753	0.930597	1.05529	0.92679	0.972586	0.784444	0.400894	0.521323	0.287387		48	1.66713	0.89253	1.03499	0.504597	0	0	0	0.00031219
																	72	3.0253	1.77464	1.47853	2.05264	0	0	0	0
Indigoidine titers from Glucose, Shakeflask (g/L)
Timepoint	TEAM-1120 pTE327			TEAM-1120 pTE219													Indigoidine Titers from Galactose, Deep Well Plate (g/L)
24	1.50167	1.60111	1.53859	0.752108	0.907835	0.755799											Timepoint hrs	TEAM-1120 pTE327 pTE276				TEAM-1120 pTE219 pTE276
48	1.73492	1.80805	1.73884	1.02734	1.06841	1.01742											24	0	0	0		0	0	0
																	48	0	0	0		0	0	0
																	72	0.690068	0.721213	0.776121		1.36258	1.43894	1.6685
Indigoidine Titers from Glucose, 2L Batch Mode (g/L)
Timepoint			TEAM-1120 pTE327						TEAM-1120 pTE219 (control)
-4	0.129212	0.151245	0.14963	0.151014	0.149284	0.141555	0.0365026	0.0426624	0.042201	0.042201	0.0441851	0.0293507					Indigoidine Titers from Galactose, 2L Batch Mode (g/L)
0	0.645762	0.749349	0.751195	0.753732	0.726394	0.696633	0.0928873	0.104769	0.105115	0.105139	0.107584	0.114344					Time (hours)	TEAM-1120 pTE327 pTE276				TEAM-1120 pTE219 pTE276
24	4.13432	4.11586	3.66587	4.1244	4.00824	4.01827	1.73241	1.7128	1.82919	1.81327	1.71418	1.54012					24	0.0562249	0.060036	0.0583422	0.0574952	0.121438	0.131177	0.109581	0.107463
48	3.60556	5.50898	5.80752	5.67697	4.58248	4.74052	2.86933	2.957	2.89563	2.797	3.08458	2.76597					48	0.220951	0.2074	0.209517	0.2074	0.483496	0.461052	0.459782	0.461052
72	5.53404	9.02392	8.85115	8.50186	8.28326	6.90224	2.14249	2.03706	2.20224	2.38277	2.26753	2.16625					72	0.0536841	0.0456384	0.049873	0.0507199	0.538545	0.534311	0.482649	0.482225
96	5.42287	5.74424	9.116	6.28625	6.98991	6.08323	2.89355	2.82434	2.64393	2.15322	2.75709	2.64635					96	16.0113	14.481	13.8746	13.6167	0.616462	0.643563	0.585973	0.517796
120	12.2048	12.2564	13.4463	13.7053	13.2842	13.176	3.31736	3.28287	3.34862	3.43318	3.47067	3.37446					120	24.3493	25.3232	22.0439	18.5479	0.736301	0.784999	0.987413	0.795162
																	144	25.9025	26.536	25.629	24.3505	0.794315	0.923047	1.03526	0.851482
Bolus
Ambr250 Run Indigoidine Titers, Glucose, in g/L
Timepoint	TEAM-1120 pTE327			TEAM-1120 pTE219 (control)
0	0	0	0	0	0	0
6.5	0.228981	0.22552	0.244208	0.297039	0.281582	0.279044
21	2.42158	2.39828	2.46611	1.72138	1.69555	1.70708
30	3.59818	3.53451	3.50613	2.62645	2.46265	2.5517
45	7.13211	7.33237	6.72007	5.52178	5.92367	5.34783
53	8.77382	8.05725	9.02668	7.84315	7.7601	8.34609
70	11.3194	11.2299	8.8518	9.27861	8.46098	8.38946
77	16.0207	15.4619	15.198	12.5621	13.0431	12.2906
95	20.2726	19.4379	18.4459	12.6765	12.1113	13.6125
96	21.4049	21.3985	21.392	15.559	14.7864	14.1455
124	27.766	27.9612	23.802	9.37378	12.2954	13.8091
126	27.5611	24.4802	24.0982	12.8994	12.2152	12.2954
142	24.3718	23.0286	22.8505	8.01791	13.2305	13.2847
Yieldspace Values
Yieldspace Galactose
		P. putida PrOSE				P. putida Control
Deepwell		0.3025	0.1775	0.1479	0.2053	0	0	0	0
Shakeflask		0.069	0.0721	0.0776		0.1363	0.1439	0.16668
2L Batch		0.775522	0.794489	0.767331	0.729055	0.01985	0.023075	0.025875	0.021275
Yieldspace Glucose
		P. putida PrOSE						P. putida Control
Deepwell		0.197655	0.226078	0.241858	0.22264	0.23932	0.228662	0.103741	0.0871767	0.0825395
Shakeflask		0.173492	0.180805	0.173884				0.102734	0.106841	0.101742
ambr® 250		0.21561	0.217126	0.187129				0.104327	0.0991465	0.0948491
2L Batch		0.325304						0.0842799

## Sheet: Supplementary Figure 2a-f
Supplementary Figure 2: Shakeflask Analysis of OD, Indigoidine Titer, and Glucose Consumption
Timepoint (hrs)	1120 production Indigoidine Titers (g/L)				OD600		Extracellular Glucose Concentration (g/L)
00:00:00	0	0	0		0.056		8.82755	9.02951	7.33061	8.82755	9.02951	7.33061
2:00:00.000	-0.022578	-0.0225318	-0.0225087		0.0686667		6.10752	6.68472	6.50478	6.60482		5.43654
4:00:00.000	-0.0215628	-0.0214936	-0.021609		0.153333		5.56206	5.50359	5.56676	5.63238	4.65382	6.4431
6:00:00.000	-0.0136035	-0.0134189	-0.0134189		0.411667		4.7377	3.63674	4.78809	3.74932	4.31166	4.18913
8:00:00.000	0.0680206	0.0694049	0.0711813		1.08467		3.37704	3.2494	3.34477	3.12848	3.28274	2.51562
10:00:00.000	0.372231	0.373846	0.368539		2.51067		1.79562	1.65203	2.33731	0.987885	0.814715	0.910724
12:00:00.000	0.824301	0.787964	0.874364		2.86667		0.972132	0.894319	1.05382		0.394607	0.395578
24:00:00.000	2.19112	2.36069	2.26033		3.85		0	0	0	0	0	0
48:00:00.000	2.45528	2.52334	2.24476		3.93		0	0	0	0	0	0
72:00:00.000	2.57179	2.28687	2.2413		3.99		0	0	0	0	0	0
Indigoidine Titer (g/L) C/N Ratio, Varied Glucose Concentration															Indigoidine Titer (g/L) galETKM base strain
Glucose (mM)	24h					48h
5.6	0.149229	0.134003	0.260499	0.245088	0.0703507	0.168147	0.0244632	0.0422507	0.294736	0.0470263						dex				gal
11.2	0.171862	0.143046	0.102396	0.0931907	0.22121	0.0336684	0.044327	0.0139199	0.0144966	0.0656905					24	1.72571	1.75094	1.865	1.69964			0.00024533	0
22.4	0.208659	0.381344	0.291599	0.397654	0.339078	0.261537	0.16501	0.167386	0.210182	0.21918					48	1.68141	1.55569	4.35239	1.62735			0.0901333	0.0695693
56	0.773199	0.505281	0.453418	0.499744	0.312871	1.32677	1.24891	0.660604	1.33542	1.45885					72	1.35493	0.738853	0.802665	1.80776			0.273089	0.288989
112	0.195488	0.155437	0.204255	0.188034	0.226101	0.557304	0.436898	0.587734	0.478748	0.489453
224	0.339078	0.185312	0.0444885	0.280963	0.154882	0.615452	0.479565	0.540933	0.502521	0.603801
Indigoidine Titer (g/L) C/N Ratio, Varied Nitrogen Concentration
NH4SO4	24h						48h
10	0.644982	0.0492872	0.188875	0.0236887	0.714886	0.901413	0.36848	0.29004	0.0754823	0.00517607	0.384629	0.333874
30	0.773199	0.505281	0.453418	0.499744	0.312871	0.172725	1.32677	1.24891	0.660604	1.33542	0.422119	1.66078
100	0.0822091	0.209006	0.321762	0.344602	0.250243	0.260625	0.303882	0.459609	0.114993	0.715694	0.341949	0.314264
200	0.0657597	0.0800404	0.0442809	0.0481567	0.0966975	0.0453191	0.205832	0.603801	0.399625	0.301575	0.262355	0.167765
Indigoidine Titer (g/L), Impact of Absolute Values on C/N Ratio
Timepoint	219-1.0/30				219-2.0/30				219-2.0/60
24	1.1008	1.05085	1.01002	1.07623	1.11753	1.04982	1.09157	1.05951	2.17382	2.22169	2.42714	2.32689
48	0.931695	1.00829	0.960071	1.01959	1.12468	1.02259	1.1128	1.09573	3.16701	2.36392	2.57363	3.53995
72	0.790771	0.243535	0.77566	0.834721	1.20362	0.910854	1.00798	0.962648	2.82757	2.52442	2.73632	3.1817
Promoter Validation of mCherry Expression flourescence values (arbitrary units)
	M9D
mreBp	4783	7051	10509	7634	3733	5342
leup	1402	7451	1174	995
alap	4913	5739	4395	3916	5704
argp	7067	7207	5152	3374	3606
control	673	640	680	650

## Sheet: Supplementary Figure 2g,h
Time (minutes)	KT2440 + pTE219												KT2440 + pTE327												1120 + pTE219												1120 + pTE327
0	0.0197	0.0106	0.0098	-0.017									0.0305	0.0021	-0.0075	0.0035									0.0101	-0.0151	-0.0142	-0.0148									0.0463	0.0085	0.0076	0.0053
5	0.0507	0.0441	0.0426	0.0215									0.0769	0.0416	0.0305	0.0369									0.0611	0.0307	0.0309	0.0391									0.0709	0.0496	0.05	0.0509
10	0.0823	0.0678	0.0691	0.0448									0.106	0.0629	0.0569	0.0607									0.0958	0.1299	0.0582	0.0589									0.1031	0.079	0.0776	0.0787
15	0.0576	0.048	0.048	0.0267									0.0926	0.0423	0.0442	0.0418									0.0569	0.1871	0.0427	0.0428									0.0898	0.0622	0.061	0.0627
20	0.0615	0.0553	0.0555	0.0331									0.1003	0.047	0.0425	0.0463									0.0923	0.0862	0.0491	0.0494									0.0984	0.0688	0.068	0.069
25	0.0547	0.0509	0.0491	0.0277									0.0941	0.0408	0.0367	0.0403									0.0884	0.0702	0.0455	0.0454									0.0962	0.0648	0.0634	0.0648
30	0.0512	0.0471	0.0445	0.0228									0.0918	0.0378	0.0347	0.0366									0.0793	0.0597	0.0441	0.0441									0.0946	0.0628	0.0618	0.0636
35	0.0507	0.0439	0.0432	0.0238									0.0924	0.0353	0.0309	0.0357									0.0875	0.0555	0.0446	0.0445									0.0967	0.064	0.0619	0.0705
40	0.0573	0.0544	0.0512	0.0311									0.0618	0.0438	0.0434	0.0438									0.098	0.0639	0.054	0.0539									0.1053	0.0732	0.0716	0.0733
45	0.0512	0.0462	0.0454	0.0218									0.094	0.0347	0.0288	0.0353									0.0902	0.0636	0.0472	0.0464									0.0989	0.0658	0.0642	0.0664
50	0.0534	0.0487	0.0474	0.0282									0.0983	0.0394	0.0349	0.0399									0.0979	0.0637	0.0525	0.0528									0.105	0.0779	0.0698	0.0719
55	0.0505	0.0453	0.0434	0.0225									0.0677	0.0337	0.029	0.0356									0.093	0.0605	0.0489	0.0659									0.1017	0.0675	0.0659	0.0682
60	0.0523	0.0482	0.0458	0.0254									0.0961	0.0371	0.0323	0.0366									0.0973	0.0651	0.0527	0.053									0.1048	0.0708	0.0693	0.071
65	0.0612	0.0517	0.0546	0.0309									0.1022	0.0426	0.0387	0.0443									0.104	0.0713	0.06	0.0604									0.1117	0.0767	0.076	0.0771
70	0.0524	0.0477	0.0441	0.0239									0.1135	0.0353	0.0301	0.0355									0.0973	0.0655	0.0545	0.0547									0.1063	0.0704	0.0697	0.0707
75	0.0585	0.0549	0.0539	0.0325									0.1048	0.044	0.0385	0.0445									0.1084	0.0753	0.0648	0.0645									0.1163	0.0805	0.0791	0.0806
80	0.0511	0.0455	0.0455	0.0221									0.1002	0.0381	0.0296	0.0469									0.1024	0.0688	0.0574	0.0583									0.1105	0.0742	0.075	0.0735
85	0.0613	0.0573	0.0583	0.0319									0.1065	0.0723	0.0377	0.0476									0.1122	0.1202	0.0666	0.0676									0.1193	0.0837	0.0825	0.083
90	0.0559	0.0507	0.0504	0.0273									0.1023	0.0412	0.0342	0.0446									0.1093	0.0784	0.0644	0.0656									0.1165	0.0816	0.0802	0.0805
95	0.0592	0.0626	0.0512	0.0295									0.104	0.0455	0.0356	0.0421									0.1112	0.0783	0.0657	0.068									0.119	0.0835	0.0824	0.0826
100	0.0556	0.0516	0.0487	0.0293									0.1047	0.0432	0.057	0.0428									0.0853	0.0768	0.0665	0.0685									0.1214	0.0852	0.0837	0.0832
105	0.0616	0.0542	0.0521	0.0325									0.1103	0.0452	0.0379	0.0443									0.1162	0.0802	0.0706	0.0729									0.1292	0.0932	0.086	0.0874
110	0.0594	0.0525	0.0549	0.0335									0.1078	0.0466	0.0364	0.0488									0.1161	0.0826	0.0706	0.0753									0.1274	0.0905	0.0875	0.0896
115	0.0712	0.0609	0.0601	0.0359									0.1196	0.0572	0.0423	0.0521									0.1248	0.0908	0.0789	0.0832									0.1363	0.0987	0.0963	0.0982
120	0.063	0.0603	0.0562	0.0332									0.1134	0.0495	0.0392	0.05									0.1222	0.0873	0.0769	0.0829									0.1336	0.097	0.0942	0.0952
125	0.0697	0.0616	0.0578	0.0344									0.078	0.0544	0.0433	0.053									0.1262	0.0926	0.0833	0.0865									0.1488	0.1055	0.0996	0.1013
130	0.0683	0.0645	0.0605	0.0422									0.1169	0.0585	0.0464	0.0542									0.1304	0.0961	0.0838	0.0904									0.1295	0.1079	0.1033	0.1044
135	0.0731	0.0759	0.0675	0.0395									0.1259	0.0591	0.0728	0.0583									0.1354	0.1009	0.0891	0.0964									0.1544	0.1118	0.1075	0.1104
140	0.086	0.07	0.0665	0.0419									0.124	0.0631	0.0501	0.0622									0.1396	0.1071	0.0927	0.103									0.1527	0.1157	0.1117	0.1141
145	0.0767	0.0784	0.0681	0.0528									0.1273	0.0683	0.0509	0.0628									0.1436	0.1108	0.0974	0.1043									0.133	0.1209	0.1177	0.1193
150	0.1143	0.11	0.1048	0.0825									0.1673	0.1065	0.0906	0.1099									0.1842	0.1512	0.1392	0.1462									0.1966	0.1638	0.1574	0.1598
155	0.0831	0.0716	0.0706	0.0486									0.1328	0.0663	0.0576	0.072									0.1518	0.1176	0.1058	0.1126									0.1629	0.1308	0.1244	0.1261
160	0.0858	0.0744	0.0747	0.0496									0.1316	0.071	0.0828	0.0685									0.1542	0.1221	0.1097	0.1178									0.1669	0.1324	0.1279	0.1296
165	0.0863	0.0802	0.0802	0.0533									0.1354	0.0737	0.0627	0.0753									0.1596	0.1286	0.115	0.1232									0.1727	0.1392	0.1315	0.1363
170	0.098	0.0827	0.0799	0.0553									0.1385	0.0798	0.0706	0.0726									0.1371	0.1347	0.1211	0.1302									0.1826	0.1414	0.1376	0.1411
175	0.0918	0.0844	0.08	0.0545									0.1364	0.0764	0.0694	0.0734									0.1685	0.1392	0.125	0.1339									0.1794	0.1447	0.1402	0.1441
180	0.0984	0.0923	0.0846	0.0617									0.1414	0.0828	0.0936	0.0799									0.1772	0.1478	0.1335	0.1428									0.1885	0.1535	0.1472	0.1515
185	0.1014	0.0943	0.0893	0.0637									0.1474	0.0861	0.0777	0.0842									0.1815	0.1529	0.1402	0.1482									0.1925	0.1563	0.1513	0.1566
190	0.1034	0.096	0.0898	0.0658									0.1485	0.0883	0.0821	0.0844									0.1866	0.1593	0.147	0.1544									0.196	0.1613	0.1568	0.1605
195	0.1038	0.0964	0.0965	0.0665									0.1079	0.1007	0.0729	0.0923									0.1902	0.1636	0.1484	0.1593									0.1967	0.1624	0.1598	0.164
200	0.1088	0.11	0.0957	0.0696									0.1614	0.1024	0.0769	0.0971									0.1965	0.1697	0.155	0.1654									0.2002	0.166	0.1649	0.1679
205	0.1129	0.1018	0.1057	0.0732									0.1659	0.102	0.0829	0.1005									0.2023	0.1764	0.1611	0.1717									0.2074	0.1867	0.1655	0.1731
210	0.1181	0.1174	0.1032	0.0744									0.146	0.0976	0.0984	0.1052									0.2066	0.1821	0.1659	0.1778									0.2077	0.1743	0.1715	0.1766
215	0.128	0.1161	0.1087	0.0873									0.1825	0.1098	0.0898	0.1065									0.2172	0.1932	0.1766	0.1883									0.2161	0.1848	0.1815	0.185
220	0.1255	0.112	0.11	0.083									0.1691	0.103	0.1022	0.1045									0.2173	0.1933	0.1789	0.1896									0.216	0.1812	0.1787	0.1863
225	0.1271	0.1181	0.114	0.0874									0.172	0.1236	0.0988	0.1104									0.2222	0.1992	0.1841	0.1951									0.2197	0.1855	0.1831	0.1884
230	0.1947	0.1204	0.1116	0.0867									0.1869	0.1166	0.1007	0.1159									0.2252	0.2033	0.188	0.1991									0.2235	0.1934	0.185	0.1911
235	0.1764	0.1634	0.162	0.128									0.2169	0.1593	0.1445	0.169									0.2685	0.248	0.2308	0.2418									0.2633	0.2341	0.2279	0.2323
240	0.1446	0.1377	0.1253	0.0988									0.1904	0.1246	0.1264	0.1325									0.2412	0.2211	0.2047	0.2167									0.2352	0.2332	0.2029	0.2053
245	0.1472	0.1336	0.138	0.0982									0.1856	0.1237	0.1183	0.1221									0.2384	0.2176	0.2098	0.2154									0.231	0.1981	0.1972	0.2017
250	0.1527	0.1344	0.1272	0.0985									0.1945	0.1311	0.1127	0.1343									0.2434	0.2251	0.2089	0.2211									0.2368	0.2028	0.2001	0.2169
255	0.1582	0.1429	0.1326	0.1069									0.1962	0.1341	0.1169	0.1437									0.2498	0.304	0.2172	0.231									0.2415	0.2062	0.2074	0.2137
260	0.1634	0.1458	0.1472	0.1119									0.2077	0.1612	0.1249	0.1401									0.2534	0.2318	0.2202	0.2321									0.2457	0.2095	0.2087	0.2166
265	0.1683	0.1552	0.1413	0.1138									0.2047	0.1387	0.1322	0.1614									0.2571	0.2379	0.226	0.237									0.2475	0.2553	0.2137	0.2176
270	0.1662	0.1466	0.1395	0.1137									0.2016	0.1426	0.1353	0.1423									0.2552	0.2433	0.2229	0.2358									0.2427	0.215	0.211	0.2177
275	0.1663	0.1475	0.1376	0.1139									0.212	0.1428	0.1227	0.1434									0.2636	0.2359	0.2272	0.2393									0.2445	0.2315	0.2143	0.2225
280	0.184	0.152	0.1406	0.1158									0.1781	0.1493	0.1321	0.1541									0.2635	0.4157	0.2333	0.2455									0.2506	0.2175	0.22	0.2266
285	0.1764	0.1543	0.1521	0.1149									0.2139	0.1703	0.1427	0.1614									0.2616	0.2409	0.2339	0.2435									0.2616	0.217	0.2152	0.2238
290	0.1821	0.1574	0.1517	0.1166									0.2206	0.1583	0.1482	0.1602									0.2656	0.2443	0.2362	0.2491									0.2506	0.2178	0.2226	0.2283
295	0.1778	0.1646	0.1478	0.1186									0.2265	0.1581	0.1391	0.1671									0.2666	0.2465	0.2388	0.252									0.2503	0.2635	0.2209	0.2324
300	0.1905	0.1633	0.1512	0.1212									0.2239	0.165	0.232	0.1741									0.2697	0.2495	0.2421	0.2542									0.2563	0.2213	0.2234	0.2345
305	0.1819	0.1658	0.149	0.1249									0.2356	0.1767	0.1548	0.1677									0.2708	0.5161	0.2449	0.2572									0.2565	0.2263	0.2235	0.2328
310	0.2093	0.1671	0.1598	0.1317									0.2397	0.179	0.1698	0.1835									0.2783	0.2587	0.2505	0.2646									0.2631	0.2307	0.2342	0.2419
315	0.1936	0.1634	0.1533	0.1225									0.2297	0.1787	0.1587	0.1681									0.2716	0.2545	0.2432	0.2568									0.2559	0.2257	0.2271	0.2355
320	0.1979	0.2496	0.1618	0.1369									0.2404	0.1797	0.1758	0.1807									0.2791	0.2569	0.2523	0.2648									0.2673	0.2366	0.2327	0.2437
325	0.203	0.1877	0.1606	0.1346									0.2363	0.187	0.1605	0.1782									0.277	0.2649	0.2519	0.2672									0.2623	0.2343	0.2338	0.2467
330	0.2114	0.17	0.1611	0.1346									0.2422	0.1893	0.1735	0.1794									0.2761	0.2569	0.2528	0.2648									0.2626	0.2294	0.2316	0.244
335	0.2019	0.1745	0.168	0.1367									0.2417	0.1912	0.1739	0.1962									0.2776	0.2573	0.255	0.2665									0.2637	0.2296	0.233	0.2429
340	0.206	0.18	0.1667	0.1418									0.2499	0.1948	0.1767	0.2057									0.2788	0.2618	0.2566	0.2695									0.2635	0.2469	0.2381	0.2486
345	0.2055	0.1754	0.1634	0.1385									0.2494	0.203	0.1822	0.1937									0.2775	0.257	0.256	0.2692									0.2626	0.233	0.234	0.2474
350	0.209	0.1703	0.1968	0.1367									0.2532	0.1958	0.1692	0.1969									0.2771	0.2565	0.2533	0.2668									0.2611	0.2458	0.2318	0.2442
355	0.2183	0.1829	0.1769	0.1433									0.2567	0.2133	0.1811	0.1972									0.2793	0.26	0.2577	0.2687									0.2666	0.2402	0.2348	0.2464
360	0.2222	0.1857	0.1814	0.1394									0.2536	0.2088	0.1776	0.1991									0.28	0.2624	0.2575	0.2711									0.2662	0.2334	0.2371	0.2492
365	0.2248	0.1839	0.1695	0.1457									0.2205	0.2209	0.1964	0.2054									0.28	0.2625	0.259	0.2739									0.2671	0.2347	0.2398	0.2514
370	0.225	0.1824	0.1761	0.1491									0.2681	0.2148	0.1917	0.2124									0.2818	0.2623	0.2591	0.272									0.2684	0.2331	0.2391	0.2512
375	0.2287	0.2489	0.1728	0.161									0.2633	0.2264	0.1831	0.203									0.2812	0.2634	0.2588	0.273									0.2745	0.2332	0.2373	0.2495
380	0.2273	0.1973	0.1753	0.1431									0.2666	0.214	0.1908	0.2183									0.2799	0.2622	0.2625	0.2731									0.2657	0.2373	0.2385	0.2504
385	0.2273	0.1834	0.178	0.1582									0.2653	0.2206	0.2025	0.2096									0.2829	0.2959	0.2595	0.2738									0.2453	0.2366	0.2448	0.2504
390	0.2318	0.1938	0.1743	0.1588									0.2722	0.2234	0.1944	0.2174									0.2826	0.2665	0.2615	0.2753									0.2711	0.2378	0.2422	0.2532
395	0.2409	0.1881	0.1893	0.1596									0.2703	0.2286	0.2076	0.2221									0.2836	0.4648	0.2617	0.2747									0.2737	0.2417	0.2412	0.2533
400	0.2461	0.1946	0.1793	0.1531									0.2961	0.2288	0.2009	0.2248									0.2812	0.2638	0.2617	0.2721									0.275	0.2381	0.2413	0.2558
405	0.2458	0.1978	0.1874	0.1572									0.2804	0.2282	0.2078	0.2189									0.2823	0.3863	0.2621	0.2742									0.2786	0.2394	0.245	0.2535
410	0.2525	0.1997	0.1885	0.1526									0.2747	0.2351	0.2068	0.2267									0.2659	0.2678	0.2631	0.2745									0.2744	0.2387	0.2431	0.2565
415	0.2517	0.2005	0.183	0.1616									0.2742	0.2369	0.2082	0.2269									0.2827	0.2869	0.2611	0.2753									0.2734	0.2447	0.2448	0.2549
420	0.2543	0.1984	0.1917	0.1647									0.2804	0.2369	0.2091	0.2258									0.2847	0.2665	0.2628	0.2752									0.275	0.24	0.2472	0.2565
425	0.2527	0.2037	0.1896	0.1606									0.2817	0.2333	0.327	0.2349									0.2841	0.2719	0.2632	0.2754									0.2756	0.241	0.2469	0.2551
430	0.2522	0.2071	0.1899	0.1624									0.2841	0.2491	0.2179	0.2298									0.2853	0.2688	0.2638	0.2758									0.2765	0.2394	0.251	0.2555
435	0.264	0.2066	0.1973	0.1655									0.2816	0.2493	0.2168	0.2329									0.2832	0.5109	0.2633	0.2758									0.2815	0.2445	0.2486	0.2567
440	0.2596	0.2097	0.1953	0.1655									0.2823	0.2698	0.2238	0.2353									0.2823	0.2665	0.262	0.2767									0.2826	0.2407	0.2462	0.2576
445	0.2618	0.2095	0.1983	0.1663									0.2857	0.2499	0.2248	0.2348									0.2824	0.2736	0.2637	0.2759									0.2777	0.24	0.2474	0.2578
450	0.2609	0.2174	0.1974	0.1682									0.2868	0.2582	0.2377	0.2378									0.2843	0.2675	0.2644	0.2766									0.2786	0.2469	0.2495	0.261
455	0.2686	0.2094	0.2005	0.1704									0.2888	0.2607	0.2252	0.2367									0.288	0.2803	0.264	0.2767									0.2867	0.2476	0.2508	0.2606
460	0.2698	0.2186	0.2056	0.1724									0.2917	0.2554	0.2429	0.2434									0.2858	0.2686	0.2638	0.277									0.2828	0.2487	0.2502	0.2602
465	0.2617	0.2137	0.2037	0.1759									0.2944	0.2652	0.2354	0.2333									0.2858	0.2682	0.2645	0.2769									0.2794	0.2446	0.2488	0.2591
470	0.2628	0.2204	0.2071	0.1741									0.2918	0.2588	0.2345	0.2409									0.2854	0.2854	0.2637	0.2768									0.2872	0.2455	0.2511	0.2618
475	0.2689	0.2187	0.2033	0.1827									0.2989	0.2596	0.25	0.243									0.2852	0.2905	0.2643	0.2773									0.2859	0.2479	0.2503	0.2631
480	0.2679	0.2202	0.2065	0.177									0.2972	0.2703	0.2376	0.2471									0.2881	0.2708	0.2651	0.2793									0.2868	0.2522	0.2535	0.2645
485	0.2767	0.2255	0.2114	0.1793									0.298	0.2648	0.243	0.2498									0.2868	0.2703	0.2651	0.2785									0.2876	0.2484	0.2523	0.2656
490	0.2681	0.2191	0.203	0.1814									0.2998	0.2699	0.2321	0.2439									0.2845	0.2678	0.263	0.2756									0.2842	0.2467	0.2521	0.2632
495	0.2725	0.2251	0.2077	0.1805									0.2974	0.2705	0.2378	0.2524									0.2682	0.3653	0.2681	0.277									0.2833	0.2541	0.253	0.2667
500	0.2748	0.232	0.2097	0.1879									0.3054	0.2737	0.2394	0.2522									0.2888	0.273	0.2684	0.2793									0.2884	0.2543	0.2572	0.2677
505	0.279	0.2517	0.2073	0.1806									0.302	0.2751	0.2673	0.2594									0.2839	0.2688	0.2633	0.2761									0.2876	0.2508	0.2559	0.2645
510	0.2766	0.2292	0.2087	0.19									0.3018	0.2833	0.2432	0.2517									0.287	0.2725	0.2656	0.2785									0.2921	0.253	0.2552	0.2672
515	0.278	0.2275	0.2128	0.191									0.3067	0.2846	0.2491	0.2506									0.2882	0.2814	0.2665	0.2793									0.2859	0.2536	0.2588	0.268
520	0.2812	0.23	0.215	0.1836									0.2798	0.2795	0.2475	0.2589									0.288	0.2704	0.2649	0.278									0.2888	0.2532	0.2585	0.2676
525	0.2802	0.2279	0.2157	0.1917									0.3066	0.2819	0.2507	0.2575									0.2873	0.272	0.2671	0.2786									0.2911	0.255	0.2586	0.2677
530	0.2804	0.2368	0.2196	0.1957									0.3137	0.2936	0.2562	0.2778									0.2907	0.3426	0.2695	0.2811									0.3007	0.2636	0.2623	0.2715
535	0.2893	0.2328	0.2123	0.1943									0.3122	0.2858	0.2492	0.2587									0.2872	0.2736	0.2656	0.2782									0.2902	0.2576	0.2582	0.2699
540	0.2783	0.229	0.2204	0.1908									0.3152	0.289	0.2572	0.257									0.2888	0.298	0.2688	0.2785									0.2925	0.2539	0.2618	0.2696
545	0.2817	0.2342	0.2147	0.1934									0.314	0.2927	0.2586	0.2655									0.2897	0.2757	0.2687	0.2811									0.2932	0.2606	0.2617	0.2706
550	0.2801	0.2318	0.2176	0.1986									0.3117	0.2891	0.2621	0.2667									0.2898	0.2718	0.27	0.2803									0.2917	0.2557	0.2619	0.2711
555	0.2884	0.2373	0.223	0.1953									0.3097	0.2899	0.2558	0.2623									0.2886	0.2754	0.2673	0.2848									0.2938	0.258	0.2623	0.2725
560	0.291	0.2352	0.2225	0.1955									0.3212	0.2991	0.321	0.2647									0.2934	0.2753	0.2711	0.283									0.2971	0.2821	0.267	0.2749
565	0.2871	0.2363	0.2225	0.1993									0.311	0.3036	0.2601	0.2684									0.2655	0.2744	0.2708	0.2811									0.293	0.2579	0.2639	0.2781
570	0.288	0.2355	0.2215	0.197									0.3158	0.3023	0.2761	0.2637									0.2891	0.2792	0.2698	0.2816									0.2977	0.2569	0.2626	0.2731
575	0.2871	0.2395	0.2253	0.1972									0.3188	0.3011	0.2684	0.2686									0.2917	0.2891	0.27	0.2829									0.297	0.2592	0.267	0.2755
580	0.286	0.2376	0.2226	0.1979									0.321	0.3043	0.2689	0.2714									0.2904	0.4378	0.2695	0.2823									0.2962	0.2621	0.2645	0.2756
585	0.2882	0.2455	0.2262	0.1995									0.3168	0.2992	0.2919	0.2718									0.2915	0.2751	0.2718	0.2815									0.2969	0.2616	0.267	0.277
590	0.2958	0.2406	0.2272	0.1991									0.323	0.3051	0.2714	0.2812									0.2916	0.3011	0.2704	0.2836									0.2956	0.264	0.267	0.2772
595	0.2929	0.2396	0.2256	0.2023									0.3198	0.3095	0.2663	0.2779									0.2931	0.2751	0.2717	0.2834									0.303	0.2612	0.2688	0.2781
600	0.2954	0.2395	0.2258	0.2104									0.3224	0.3148	0.2679	0.2761									0.2924	0.2995	0.273	0.2837									0.2988	0.262	0.2676	0.2769
605	0.2949	0.241	0.2287	0.2041									0.2926	0.3254	0.2753	0.2787									0.3103	0.2828	0.2727	0.2836									0.3004	0.2608	0.2707	0.2767
610	0.2927	0.2493	0.2249	0.2036									0.3268	0.3051	0.2745	0.273									0.2936	0.3306	0.272	0.2819									0.2988	0.2599	0.2673	0.2789
615	0.2972	0.2461	0.2297	0.2039									0.3223	0.3106	0.2823	0.2745									0.2929	0.28	0.2732	0.2847									0.2999	0.266	0.2711	0.2788
620	0.2928	0.2478	0.2267	0.2084									0.3267	0.3108	0.3124	0.2723									0.2907	0.2755	0.2704	0.3022									0.3018	0.2594	0.268	0.2753
625	0.2929	0.2418	0.2268	0.2089									0.3223	0.3726	0.2784	0.2773									0.2927	0.3204	0.2723	0.2824									0.2995	0.2609	0.2678	0.279
630	0.3273	0.277	0.2607	0.2358									0.367	0.3448	0.3104	0.3159									0.3251	0.3072	0.3044	0.315									0.3299	0.29	0.3002	0.3127
635	0.2962	0.2463	0.2304	0.2055									0.3292	0.3196	0.2775	0.2795									0.2926	0.2973	0.2749	0.2844									0.2988	0.2652	0.272	0.2804
640	0.2988	0.2467	0.23	0.2079									0.3314	0.3157	0.281	0.2806									0.2951	0.2835	0.2741	0.2889									0.3085	0.2633	0.2752	0.2851
645	0.2975	0.2504	0.231	0.2095									0.3246	0.3167	0.338	0.2843									0.2937	0.4437	0.2745	0.2857									0.3027	0.2634	0.2726	0.2809
650	0.2989	0.2494	0.2302	0.2101									0.3335	0.3314	0.289	0.2847									0.2924	0.3023	0.2764	0.2866									0.314	0.2659	0.2721	0.2806
655	0.3043	0.2709	0.2334	0.2159									0.3367	0.3322	0.283	0.2817									0.2958	0.28	0.2771	0.2878									0.3035	0.2647	0.275	0.2824
660	0.2992	0.2469	0.2314	0.2082									0.3325	0.3262	0.2814	0.2806									0.295	0.2812	0.2783	0.2861									0.3043	0.2666	0.2734	0.2805
665	0.3075	0.251	0.2371	0.2146									0.3383	0.3261	0.2924	0.2885									0.2957	0.3429	0.2789	0.2889									0.3044	0.2662	0.2754	0.2844
670	0.3061	0.2503	0.2354	0.2212									0.3334	0.3315	0.2936	0.2901									0.2967	0.2842	0.2792	0.2886									0.307	0.2653	0.2759	0.2842
675	0.3031	0.2507	0.2344	0.2133									0.3423	0.3373	0.2821	0.2942									0.2994	0.3078	0.2799	0.2875									0.3013	0.2647	0.2768	0.2843
680	0.309	0.2546	0.2369	0.2158									0.3369	0.34	0.2899	0.2889									0.2958	0.292	0.2774	0.2889									0.3027	0.2654	0.2766	0.2841
685	0.3045	0.2517	0.2365	0.2169									0.3335	0.325	0.4559	0.2847									0.2949	0.2844	0.2774	0.2897									0.3071	0.2651	0.2791	0.2849
690	0.3044	0.2561	0.2439	0.2148									0.3342	0.338	0.2927	0.2968									0.2981	0.2846	0.2806	0.2914									0.3048	0.268	0.285	0.286
695	0.3124	0.2525	0.2387	0.2192									0.3588	0.3265	0.2907	0.2908									0.2975	0.2827	0.2803	0.2915									0.296	0.2672	0.2781	0.2861
700	0.3324	0.2881	0.2637	0.2425									0.3666	0.3716	0.3235	0.3153									0.3228	0.3123	0.306	0.314									0.3292	0.294	0.3015	0.3111
705	0.3055	0.2528	0.2368	0.2165									0.3388	0.3385	0.2961	0.2939									0.2963	0.284	0.2811	0.2888									0.3027	0.2698	0.2791	0.2843
710	0.3092	0.2555	0.2382	0.2152									0.3381	0.3332	0.3538	0.2869									0.2966	0.2922	0.2803	0.2899									0.3028	0.2668	0.2782	0.2862
715	0.3274	0.2744	0.2589	0.2388									0.3569	0.3579	0.3229	0.3078									0.3173	0.3307	0.3014	0.3102									0.3232	0.2885	0.3011	0.3072
720	0.3081	0.2555	0.2379	0.2182									0.3415	0.3374	0.2905	0.291									0.2758	0.3145	0.2834	0.2908									0.3046	0.2683	0.2811	0.289
725	0.3805	0.2581	0.2387	0.2173									0.3416	0.3393	0.2984	0.2938									0.298	0.2814	0.2816	0.2908									0.3042	0.2688	0.2813	0.2863
730	0.3118	0.2555	0.2466	0.2198									0.3364	0.3381	0.3092	0.2889									0.2968	0.2832	0.2804	0.2893									0.3108	0.267	0.281	0.2878
735	0.3145	0.2575	0.2403	0.2247									0.3415	0.3446	0.3018	0.3008									0.2979	0.3469	0.282	0.2903									0.3075	0.268	0.2873	0.2879
740	0.3366	0.259	0.2431	0.2243									0.3457	0.3451	0.298	0.2944									0.2988	0.2851	0.2823	0.2905									0.3038	0.2694	0.2798	0.2861
745	0.3143	0.2605	0.2429	0.2282									0.3468	0.3402	0.2998	0.2947									0.2991	0.2851	0.2836	0.2913									0.3073	0.2709	0.2838	0.2876
750	0.315	0.2587	0.2458	0.2254									0.348	0.3391	0.3064	0.2964									0.3022	0.2889	0.2865	0.2917									0.3038	0.273	0.2819	0.2965
755	0.3196	0.2835	0.2481	0.2265									0.3473	0.3415	0.3043	0.3									0.301	0.2884	0.2853	0.2937									0.3084	0.2711	0.2834	0.2896
760	0.3165	0.2593	0.2464	0.2284									0.3414	0.3438	0.3066	0.295									0.3015	0.4491	0.287	0.2934									0.3077	0.2707	0.284	0.2887
765	0.3394	0.2631	0.2432	0.2254									0.3434	0.3413	0.2992	0.2978									0.2997	0.2868	0.2846	0.2923									0.307	0.2697	0.2829	0.2925
770	0.316	0.2609	0.2458	0.2251									0.3439	0.3459	0.3072	0.2964									0.2999	0.2868	0.2853	0.2934									0.3073	0.2709	0.2845	0.29
775	0.3226	0.2634	0.2468	0.2301									0.3482	0.3576	0.3046	0.2954									0.301	0.2876	0.2877	0.2946									0.3081	0.2722	0.2891	0.2908
780	0.3194	0.26	0.2467	0.2289									0.3473	0.3475	0.3052	0.2994									0.3016	0.2857	0.2861	0.2929									0.3084	0.2733	0.2858	0.2906
785	0.3492	0.3734	0.273	0.251									0.3688	0.3798	0.3324	0.3269									0.3249	0.3141	0.312	0.3195									0.331	0.2972	0.3143	0.3158
790	0.3185	0.2641	0.2459	0.2275									0.3489	0.3506	0.3104	0.3028									0.301	0.2971	0.2877	0.2933									0.3119	0.2719	0.2891	0.2892
795	0.3219	0.2643	0.2498	0.2297									0.3478	0.3569	0.3068	0.3037									0.3005	0.3497	0.2866	0.2935									0.3075	0.2721	0.2853	0.2914
800	0.3243	0.2689	0.2473	0.2268									0.3446	0.3578	0.3622	0.3004									0.3001	0.2872	0.2857	0.2928									0.3125	0.2707	0.2862	0.2903
805	0.3197	0.2608	0.2447	0.2237									0.3448	0.6032	0.3025	0.2992									0.2982	0.3751	0.2835	0.2916									0.3032	0.2683	0.2818	0.2888
810	0.3387	0.2675	0.2476	0.2323									0.3642	0.3539	0.3074	0.3058									0.3002	0.2865	0.287	0.2945									0.3073	0.2724	0.2847	0.2915
815	0.3233	0.2623	0.2508	0.2339									0.3574	0.3597	0.3227	0.3033									0.3022	0.2877	0.2897	0.2937									0.3107	0.2723	0.2944	0.292
820	0.3228	0.305	0.2516	0.2313									0.349	0.3636	0.3112	0.3013									0.3035	0.2893	0.2894	0.2945									0.3072	0.2734	0.289	0.2917
825	0.3241	0.2638	0.25	0.2333									0.3498	0.3612	0.311	0.3027									0.3006	0.2874	0.288	0.295									0.3066	0.2729	0.2852	0.2908
830	0.3284	0.2659	0.2561	0.2337									0.3503	0.3619	0.3127	0.3061									0.3024	0.2893	0.2893	0.296									0.3094	0.2754	0.2931	0.2908
835	0.3275	0.2655	0.2523	0.2386									0.3574	0.3539	0.3156	0.3072									0.3018	0.2881	0.2887	0.2951									0.307	0.2729	0.2897	0.2925
840	0.3275	0.2666	0.2507	0.2317									0.3516	0.359	0.3107	0.3068									0.3012	0.2875	0.2892	0.2956									0.3119	0.2745	0.2893	0.2941
845	0.3258	0.2674	0.2547	0.2354									0.3531	0.3625	0.3121	0.3055									0.3018	0.2872	0.2879	0.2947									0.3099	0.2745	0.2898	0.2942
850	0.357	0.2836	0.2518	0.2332									0.3624	0.3619	0.3121	0.3053									0.3024	0.3204	0.2895	0.2959									0.3013	0.2746	0.2885	0.2918
855	0.3527	0.2675	0.2511	0.2436									0.3511	0.3606	0.312	0.3121									0.3032	0.2882	0.2888	0.2969									0.3115	0.277	0.29	0.2952
860	0.3293	0.2681	0.2508	0.2384									0.3548	0.3647	0.3403	0.3078									0.3026	0.63	0.2906	0.2968									0.313	0.2755	0.2934	0.2918
865	0.3293	0.2818	0.2629	0.2347									0.3532	0.3615	0.313	0.3058									0.3011	0.2877	0.2898	0.2956									0.3093	0.2751	0.2927	0.2986
870	0.3377	0.2765	0.2616	0.2416									0.3832	0.3702	0.3244	0.3203									0.311	0.3071	0.2995	0.3049									0.3179	0.284	0.3017	0.3021
875	0.331	0.2701	0.2533	0.2382									0.3546	0.3688	0.315	0.3067									0.3031	0.4515	0.3075	0.2977									0.314	0.2764	0.2911	0.2943
880	0.3332	0.276	0.2531	0.2377									0.355	0.3626	0.413	0.3086									0.3042	0.2908	0.2917	0.298									0.3127	0.2783	0.2918	0.2924
885	0.332	0.2695	0.2521	0.2375									0.3553	0.3628	0.3331	0.315									0.3014	0.6428	0.2911	0.2973									0.3199	0.2763	0.2933	0.2967
890	0.332	0.2711	0.255	0.2369									0.3727	0.3676	0.3191	0.3119									0.3047	0.2897	0.2938	0.2987									0.3102	0.2784	0.2911	0.298
895	0.3382	0.2797	0.2635	0.2437									0.3532	0.4358	0.3199	0.3078									0.3028	0.2874	0.2908	0.2974									0.3114	0.2761	0.2911	0.2928
900	0.3343	0.2715	0.266	0.2388									0.3792	0.3718	0.3447	0.3215									0.3055	0.2894	0.308	0.2997									0.3138	0.2795	0.2958	0.2982
905	0.3357	0.2737	0.2554	0.2402									0.3616	0.3723	0.3264	0.313									0.3032	0.367	0.2927	0.2986									0.3184	0.2788	0.2994	0.2943
910	0.3344	0.2735	0.2554	0.2406									0.3856	0.385	0.326	0.3107									0.3055	0.2903	0.2937	0.3									0.3094	0.2792	0.2954	0.2986
915	0.335	0.2725	0.2557	0.2377									0.3553	0.3693	0.3707	0.3168									0.3028	0.5272	0.2915	0.2974									0.3077	0.2795	0.2912	0.2965
920	0.3381	0.2713	0.2566	0.2385									0.3598	0.3675	0.3224	0.3149									0.3055	0.3036	0.2929	0.2993									0.31	0.278	0.293	0.2946
925	0.3372	0.2761	0.2552	0.2404									0.3658	0.37	0.319	0.313									0.3031	0.4133	0.2913	0.2973									0.3113	0.2769	0.293	0.2942
930	0.3517	0.2727	0.2574	0.2453									0.3563	0.3675	0.3574	0.3103									0.3038	0.2875	0.2927	0.2987									0.3093	0.2783	0.2953	0.2949
935	0.3376	0.2712	0.2606	0.2395									0.3586	0.3754	0.3237	0.3185									0.3035	0.286	0.2922	0.2995									0.3119	0.2777	0.3048	0.2976
940	0.341	0.273	0.2574	0.243									0.3561	0.3725	0.3237	0.3107									0.3046	0.2879	0.2917	0.2991									0.3126	0.2803	0.2963	0.2952
945	0.3396	0.2751	0.2604	0.2423									0.3586	0.3748	0.3227	0.3204									0.3063	0.4068	0.2942	0.3004									0.3126	0.2808	0.2938	0.2971
950	0.3388	0.2748	0.2701	0.2445									0.3576	0.3847	0.327	0.3209									0.3057	0.5175	0.2927	0.2998									0.312	0.2805	0.2955	0.2975
955	0.3387	0.2733	0.259	0.2432									0.3578	0.3704	0.3593	0.316									0.305	0.6379	0.2924	0.2993									0.311	0.2798	0.2953	0.2991
960	0.3419	0.2837	0.2591	0.2408									0.3588	0.3715	0.3232	0.3174									0.3044	0.4969	0.2925	0.3003									0.3124	0.2797	0.2946	0.297
965	0.3409	0.2909	0.2579	0.2478									0.3713	0.3756	0.5377	0.3132									0.3036	0.4567	0.2942	0.2998									0.3125	0.2819	0.2959	0.2962
970	0.3455	0.2751	0.2604	0.2448									0.3622	0.3807	0.3304	0.3133									0.304	0.2863	0.2933	0.3002									0.3125	0.2812	0.297	0.2973
975	0.3418	0.2984	0.2592	0.2454									0.3642	0.3761	0.3253	0.3275									0.3051	0.5203	0.2921	0.2994									0.3124	0.2797	0.2985	0.3007
980	0.3432	0.2833	0.2613	0.2444									0.3577	0.3743	0.3266	0.3187									0.3067	0.2932	0.2952	0.3016									0.3153	0.2821	0.2993	0.306
985	0.3425	0.2731	0.2596	0.2424									0.3607	0.3915	0.3435	0.321									0.3039	0.3248	0.2924	0.2998									0.3163	0.2807	0.297	0.3009
990	0.3429	0.2781	0.2596	0.244									0.3652	0.3814	0.3356	0.3206									0.3061	0.3846	0.294	0.3017									0.3154	0.2832	0.3027	0.2981
995	0.3453	0.2743	0.266	0.2489									0.3615	0.3857	0.3323	0.3183									0.3042	0.2882	0.2937	0.3001									0.3169	0.2981	0.2986	0.2976
1000	0.3458	0.2769	0.2603	0.2469									0.3648	0.3764	0.3281	0.3189									0.3057	0.3965	0.2961	0.3016									0.322	0.2826	0.2995	0.2989
1005	0.3431	0.2811	0.2619	0.2458									0.3602	0.3893	0.3291	0.3141									0.306	0.2943	0.2948	0.3025									0.3098	0.2841	0.3014	0.2996
1010	0.3594	0.2772	0.2637	0.2443									0.3635	0.3782	0.3281	0.3196									0.3052	0.2887	0.2946	0.3009									0.3201	0.2821	0.3018	0.2991
1015	0.3478	0.284	0.2651	0.2494									0.3658	0.3813	0.3318	0.3189									0.3086	0.2983	0.2976	0.3032									0.3163	0.2841	0.3038	0.3004
1020	0.3457	0.28	0.265	0.2477									0.3679	0.3817	0.3653	0.3212									0.3079	0.2914	0.295	0.3018									0.3153	0.2835	0.3008	0.3013
1025	0.3451	0.2807	0.2636	0.2579									0.3629	0.4037	0.4253	0.3179									0.3067	0.3277	0.2951	0.3051									0.3155	0.284	0.2984	0.2995
1030	0.3466	0.2862	0.2647	0.25									0.3651	0.3854	0.3644	0.3202									0.3085	0.2992	0.2951	0.3035									0.3181	0.2862	0.3064	0.3034
1035	0.3485	0.2788	0.2625	0.2469									0.365	0.3783	0.3732	0.3191									0.3072	0.2914	0.2946	0.3031									0.3152	0.2836	0.3002	0.3002
1040	0.3475	0.2831	0.2655	0.2518									0.371	0.3916	0.3543	0.3228									0.3087	0.2906	0.297	0.3046									0.3239	0.2856	0.3015	0.306
1045	0.3472	0.2817	0.2643	0.2474									0.3658	0.383	0.3544	0.3207									0.3083	0.2899	0.2953	0.3029									0.3169	0.2841	0.3004	0.3015
1050	0.3533	0.283	0.2643	0.2513									0.3726	0.3858	0.3336	0.322									0.308	0.2885	0.295	0.3052									0.3249	0.2863	0.3062	0.3015
1055	0.3488	0.2818	0.2631	0.2546									0.3631	0.387	0.3631	0.3232									0.3083	0.4266	0.2952	0.3033									0.3157	0.2863	0.3006	0.3061
1060	0.3527	0.2831	0.2669	0.2521									0.3615	0.383	0.3375	0.3201									0.3101	0.2942	0.2966	0.3052									0.3169	0.2864	0.3042	0.3046
1065	0.3497	0.2823	0.2665	0.2518									0.3652	0.3816	0.3455	0.3238									0.3093	0.2926	0.2972	0.3052									0.3163	0.2895	0.3023	0.3023
1070	0.3512	0.2822	0.2686	0.2533									0.348	0.4028	0.3421	0.332									0.3089	0.2942	0.2979	0.3057									0.3178	0.2878	0.3054	0.3044
1075	0.3481	0.2804	0.2663	0.2499									0.3926	0.3859	0.3329	0.3241									0.309	0.5607	0.2961	0.304									0.3105	0.2872	0.3044	0.3028
1080	0.3544	0.2872	0.2668	0.2509									0.364	0.3949	0.3432	0.325									0.3088	0.5924	0.2959	0.3056									0.3185	0.289	0.3038	0.3047
1085	0.3627	0.289	0.2686	0.2504									0.3656	0.3866	0.3401	0.3244									0.3086	0.2957	0.2957	0.3049									0.3251	0.2879	0.3053	0.3049
1090	0.351	0.2856	0.267	0.2533									0.3685	0.5006	0.3362	0.3246									0.309	0.3186	0.2977	0.3066									0.3164	0.2887	0.307	0.3065
1095	0.3532	0.2824	0.275	0.2522									0.3687	0.4038	0.395	0.3229									0.3096	0.3009	0.2975	0.3085									0.3202	0.2878	0.3043	0.3055
1100	0.3491	0.2881	0.266	0.2557									0.3677	0.3918	0.3425	0.324									0.3174	0.2915	0.2964	0.3049									0.3175	0.2859	0.3023	0.3048
1105	0.3535	0.2845	0.271	0.2536									0.3724	0.5912	0.3395	0.3237									0.3113	0.2943	0.2993	0.3071									0.3182	0.2894	0.3087	0.3084
1110	0.3527	0.2851	0.2704	0.2511									0.3903	0.3882	0.3432	0.3249									0.3103	0.2949	0.297	0.3072									0.3184	0.2911	0.3066	0.3066
1115	0.3527	0.2834	0.2721	0.2553									0.3693	0.3909	0.3447	0.3249									0.3085	0.3183	0.2995	0.3071									0.3183	0.2907	0.3041	0.3063
1120	0.3565	0.2868	0.2721	0.2542									0.3703	0.3912	0.3378	0.3251									0.3121	0.3819	0.2982	0.3068									0.3188	0.2891	0.3043	0.3073
1125	0.3536	0.2852	0.2714	0.2544									0.3665	0.4009	0.3378	0.3322									0.3112	0.2945	0.2996	0.3066									0.3181	0.294	0.3072	0.3066
1130	0.356	0.2891	0.2699	0.2557									0.37	0.5388	0.3425	0.3284									0.3105	0.2961	0.2993	0.3078									0.3208	0.2906	0.3071	0.3081
1135	0.3578	0.2894	0.2721	0.2549									0.3897	0.3982	0.3392	0.3266									0.3105	0.2991	0.2986	0.3067									0.3198	0.2893	0.3086	0.3138
1140	0.3543	0.2858	0.2709	0.2614									0.3725	0.3918	0.4382	0.3261									0.3109	0.3231	0.2998	0.3064									0.3181	0.2892	0.3043	0.3072
1145	0.3533	0.2876	0.2696	0.2605									0.3708	0.3945	0.3497	0.3268									0.3118	0.2986	0.2987	0.3071									0.3229	0.2914	0.3053	0.3126
1150	0.3574	0.3041	0.2754	0.2562									0.3697	0.3928	0.3566	0.3338									0.3125	0.2959	0.3026	0.3078									0.3204	0.2943	0.3166	0.3125
1155	0.359	0.2878	0.2726	0.2611									0.3668	0.3962	0.3409	0.328									0.3117	0.2971	0.3352	0.3083									0.3217	0.3009	0.3057	0.3093
1160	0.3542	0.2867	0.2698	0.2592									0.3713	0.3925	0.3794	0.3258									0.3122	0.2997	0.2992	0.308									0.3215	0.2894	0.3079	0.3113
1165	0.3585	0.2874	0.2727	0.2595									0.3776	0.3987	0.3424	0.3333									0.3111	0.3265	0.2996	0.3085									0.3232	0.2914	0.3087	0.3109
1170	0.3561	0.325	0.2764	0.2603									0.369	0.4911	0.3435	0.334									0.3124	0.2983	0.3013	0.3089									0.3233	0.2922	0.3126	0.3102
1175	0.3576	0.287	0.2746	0.2572									0.3705	0.4016	0.3531	0.3306									0.3114	0.2977	0.2998	0.3077									0.3204	0.292	0.3105	0.3111
1180	0.3563	0.2921	0.2758	0.2582									0.3831	0.3937	0.3545	0.3331									0.3136	0.3295	0.3009	0.3093									0.3214	0.2932	0.3108	0.3136
1185	0.3571	0.2873	0.2725	0.2592									0.3797	0.3946	0.3438	0.3386									0.3136	0.2973	0.3009	0.309									0.3214	0.2912	0.3099	0.3155
1190	0.3594	0.2926	0.2747	0.259									0.3709	0.3958	0.3539	0.3306									0.3118	0.2978	0.3003	0.3081									0.322	0.2933	0.3109	0.3103
1195	0.3578	0.2885	0.2752	0.2576									0.3708	0.3947	0.3544	0.3298									0.3124	0.2975	0.3004	0.3094									0.322	0.2921	0.3138	0.3115
1200	0.3576	0.2898	0.3511	0.2653									0.3715	0.4064	0.346	0.3345									0.3141	0.3374	0.3028	0.3099									0.323	0.2957	0.3154	0.3121
1205	0.358	0.2891	0.2787	0.2627									0.3779	0.4115	0.3504	0.3341									0.3136	0.4505	0.3026	0.3088									0.3241	0.2955	0.3177	0.3122
1210	0.3558	0.2907	0.2732	0.2571									0.3724	0.3944	0.344	0.3334									0.3118	0.3042	0.2995	0.3074									0.32	0.2917	0.3115	0.3107
1215	0.3653	0.2947	0.2768	0.2628									0.3723	0.3961	0.3466	0.3364									0.3133	0.2994	0.3106	0.3093									0.326	0.2944	0.3173	0.3125
1220	0.3628	0.3075	0.2754	0.2602									0.3966	0.4021	0.3513	0.3335									0.3127	0.3081	0.3014	0.3089									0.325	0.2944	0.3149	0.3116
1225	0.3581	0.2987	0.2761	0.265									0.3561	0.3992	0.3503	0.3372									0.3135	0.2992	0.3005	0.3088									0.3235	0.2933	0.3125	0.3199
1230	0.3599	0.2889	0.2793	0.2635									0.3735	0.3974	0.3488	0.3385									0.3129	0.3426	0.3022	0.3114									0.3221	0.2938	0.3164	0.3138
1235	0.364	0.2915	0.2779	0.2626									0.3721	0.3995	0.3469	0.3393									0.3152	0.3012	0.3028	0.3105									0.3231	0.2964	0.3255	0.3147
1240	0.3741	0.2966	0.2761	0.2704									0.3797	0.4056	0.3852	0.3325									0.3152	0.3548	0.304	0.3108									0.3246	0.2971	0.316	0.3145
1245	0.3598	0.2954	0.2798	0.2672									0.3764	0.3998	0.3477	0.3382									0.3144	0.3013	0.3027	0.3118									0.3247	0.2962	0.3174	0.3144
1250	0.3603	0.2926	0.28	0.2623									0.3752	0.398	0.3536	0.3348									0.3144	0.3035	0.3034	0.3118									0.3231	0.2962	0.3178	0.3154
1255	0.361	0.2914	0.2798	0.2625									0.3753	0.3995	0.3546	0.3339									0.3145	0.3025	0.3017	0.3101									0.3254	0.2954	0.3156	0.3122
1260	0.3621	0.2911	0.2825	0.2648									0.3739	0.4229	0.3529	0.3342									0.3145	0.3013	0.3034	0.3104									0.3253	0.2957	0.3196	0.315
1265	0.3644	0.2945	0.2796	0.2646									0.3795	0.4261	0.3572	0.3409									0.3151	0.3058	0.3026	0.3113									0.3243	0.299	0.3163	0.3152
1270	0.3622	0.2926	0.2815	0.264									0.3746	0.5168	0.3578	0.345									0.3076	0.3036	0.3029	0.3116									0.325	0.295	0.3189	0.3213
1275	0.4322	0.2934	0.277	0.2632									0.3767	0.4071	0.3866	0.339									0.3153	0.3017	0.303	0.3107									0.3303	0.2969	0.3199	0.3191
1280	0.3621	0.2931	0.2828	0.2685									0.3766	0.414	0.3522	0.3405									0.3149	0.3054	0.3107	0.3123									0.3241	0.2969	0.3194	0.3179
1285	0.3664	0.3	0.283	0.2642									0.3812	0.4048	0.3558	0.3527									0.3171	0.3514	0.3044	0.3143									0.3249	0.2988	0.3229	0.32
1290	0.3647	0.2941	0.2794	0.2691									0.3805	0.4169	0.3604	0.3393									0.3163	0.304	0.3053	0.3117									0.328	0.3077	0.3187	0.3153
1295	0.3692	0.2954	0.2855	0.2684									0.3776	0.4076	0.3598	0.3422									0.317	0.3051	0.3061	0.3146									0.3287	0.2979	0.3216	0.3176
1300	0.4098	0.297	0.2798	0.2643									0.3769	0.4027	0.3832	0.3411									0.3164	0.4435	0.3041	0.3122									0.3282	0.2994	0.3193	0.3177
1305	0.3687	0.2962	0.2868	0.2654									0.3764	0.4042	0.3945	0.3445									0.3175	0.305	0.3047	0.3145									0.3272	0.3001	0.3246	0.3189
1310	0.3622	0.2965	0.281	0.2651									0.3771	0.4403	0.5298	0.3433									0.3167	0.3485	0.3035	0.3139									0.3275	0.2983	0.3218	0.3204
1315	0.3665	0.2947	0.281	0.2986									0.3746	0.4	0.3609	0.3373									0.3159	0.3055	0.3039	0.313									0.329	0.3003	0.3222	0.3173
1320	0.3667	0.2946	0.2806	0.2693									0.3777	0.41	0.3631	0.3387									0.3153	0.3055	0.3036	0.3142									0.3274	0.3008	0.3194	0.3219
1325	0.3718	0.2943	0.2924	0.2656									0.3797	0.4068	0.402	0.3423									0.3156	0.3057	0.3035	0.3144									0.3267	0.297	0.3197	0.317
1330	0.3792	0.2943	0.2873	0.268									0.3844	0.4034	0.3566	0.3411									0.318	0.3108	0.3056	0.3139									0.3265	0.3003	0.3213	0.3221
1335	0.3637	0.2963	0.2821	0.2707									0.3784	0.4028	0.3586	0.351									0.3175	0.3082	0.3049	0.319									0.3281	0.2993	0.3224	0.319
1340	0.363	0.2976	0.2819	0.2691									0.3807	0.4509	0.3773	0.3486									0.3166	0.308	0.3043	0.3149									0.3311	0.2981	0.3248	0.3192
1345	0.3657	0.2968	0.2837	0.2682									0.3801	0.4071	0.3554	0.34									0.3174	0.3072	0.3038	0.3145									0.3282	0.3052	0.3234	0.3199
1350	0.3644	0.2971	0.288	0.2711									0.3782	0.4165	0.386	0.3406									0.3187	0.3102	0.3054	0.3155									0.3273	0.3024	0.3246	0.3225
1355	0.3635	0.2988	0.2839	0.2696									0.3847	0.4109	0.4005	0.3447									0.3179	0.3081	0.3045	0.3167									0.3409	0.2991	0.3239	0.3219
1360	0.365	0.2973	0.2877	0.2697									0.3919	0.4049	0.5776	0.3416									0.317	0.3089	0.3049	0.317									0.3296	0.3026	0.3254	0.3224
1365	0.3731	0.2993	0.2843	0.2692									0.3797	0.4197	0.3649	0.3747									0.3185	0.3091	0.3061	0.3175									0.3273	0.3014	0.325	0.3224
1370	0.3673	0.3039	0.2862	0.2691									0.3793	0.4104	0.3669	0.3434									0.3184	0.3094	0.3062	0.316									0.3302	0.3006	0.3254	0.3248
1375	0.3742	0.2982	0.2871	0.2724									0.381	0.4107	0.5163	0.3432									0.3197	0.3103	0.3059	0.3187									0.3295	0.3002	0.3314	0.3247
1380	0.3709	0.2986	0.2841	0.276									0.3645	0.4082	0.384	0.3425									0.3192	0.3104	0.3073	0.3217									0.329	0.3003	0.3263	0.3228
1385	0.3689	0.3003	0.2834	0.2697									0.3826	0.4086	0.3596	0.3453									0.3179	0.3104	0.3057	0.3175									0.3282	0.3006	0.3275	0.3245
1390	0.3675	0.2987	0.2888	0.2711									0.3803	0.4106	0.3623	0.3517									0.3177	0.3107	0.305	0.3173									0.3293	0.3095	0.3278	0.3231
1395	0.3685	0.299	0.2871	0.2713									0.3789	0.4244	0.3957	0.3455									0.3201	0.3107	0.3064	0.3175									0.3299	0.3019	0.33	0.3259
1400	0.3643	0.299	0.2856	0.2744									0.3807	0.4486	0.3657	0.3428									0.3192	0.3122	0.3059	0.3196									0.3295	0.3075	0.3294	0.3239
1405	0.3673	0.2979	0.2887	0.2731									0.3847	0.4093	0.3946	0.344									0.3179	0.3129	0.3065	0.318									0.3303	0.3004	0.3291	0.3236
1410	0.367	0.3089	0.2875	0.2736									0.383	0.4211	0.366	0.3471									0.3195	0.3112	0.3053	0.3178									0.3295	0.3005	0.3303	0.3245
1415	0.3756	0.3032	0.2866	0.2699									0.3859	0.4768	0.4126	0.3583									0.321	0.3158	0.3075	0.3195									0.3321	0.3005	0.3294	0.3318
1420	0.3803	0.3176	0.3011	0.2895									0.3985	0.4578	0.3828	0.3661									0.3332	0.3276	0.3219	0.3342									0.3445	0.3175	0.344	0.3404
1425	0.3649	0.3024	0.2871	0.2715									0.3829	0.4105	0.5219	0.3508									0.3177	0.3117	0.3076	0.3175									0.3346	0.301	0.3273	0.3502
1430	0.3665	0.3021	0.2854	0.2716									0.3802	0.4233	0.3768	0.349									0.3195	0.3118	0.3065	0.3186									0.3294	0.3038	0.3274	0.3241
1435	0.374	0.3021	0.2894	0.2753									0.3798	0.4116	0.3997	0.3472									0.3194	0.3125	0.3059	0.3189									0.3297	0.3054	0.3286	0.3245
1440	0.3698	0.3009	0.3014	0.2739									0.3964	0.5032	0.4057	0.3543									0.3198	0.3131	0.3438	0.3196									0.3304	0.3046	0.3292	0.3243
1445	0.3716	0.3028	0.287	0.2724									0.3854	0.4186	0.3718	0.3543									0.3208	0.3133	0.3072	0.32									0.3312	0.3096	0.3315	0.3237
1450	0.3703	0.3029	0.2883	0.277									0.3826	0.4221	0.5116	0.3545									0.3187	0.3142	0.3577	0.3207									0.3305	0.3049	0.3308	0.3321
1455	0.3664	0.3029	0.297	0.2737									0.3818	0.4146	0.3669	0.3516									0.3203	0.3171	0.3074	0.3213									0.3313	0.3064	0.3323	0.3247
1460	0.3656	0.3008	0.2888	0.2732									0.3808	0.4179	0.3741	0.3518									0.3195	0.3316	0.3074	0.3205									0.3317	0.3108	0.3319	0.3278
1465	0.3684	0.3125	0.2929	0.2748									0.3725	0.4279	0.3734	0.3526									0.3196	0.3157	0.3097	0.3219									0.3314	0.3048	0.333	0.3288
1470	0.368	0.3067	0.2875	0.2743									0.381	0.4132	0.4295	0.3477									0.3213	0.3154	0.3077	0.3208									0.3324	0.3067	0.3315	0.3289
1475	0.3719	0.304	0.2926	0.276									0.3826	0.4187	0.3699	0.3516									0.3197	0.3146	0.3085	0.3208									0.3307	0.3047	0.3319	0.3269
1480	0.3687	0.3551	0.2897	0.2747									0.3813	0.4155	0.3923	0.3559									0.3215	0.316	0.3132	0.3211									0.3348	0.3043	0.3323	0.3286
1485	0.3652	0.3019	0.2898	0.2734									0.3909	0.4207	0.4105	0.3548									0.3188	0.3144	0.3055	0.3195									0.3323	0.3069	0.3311	0.3287
1490	0.3862	0.319	0.3056	0.2919									0.3977	0.4373	0.385	0.3653									0.3337	0.4529	0.3229	0.3377									0.3476	0.3217	0.3536	0.3416
1495	0.3726	0.3022	0.2901	0.2756									0.3812	0.4183	0.372	0.3517									0.3204	0.4178	0.3077	0.3201									0.3349	0.3076	0.3345	0.3274
1500	0.3815	0.3035	0.2883	0.2814									0.3958	0.4155	0.3916	0.3601									0.3194	0.3151	0.308	0.3218									0.332	0.3053	0.3327	0.3281
1505	0.3696	0.3044	0.2957	0.2781									0.3897	0.4251	0.3724	0.3529									0.3197	0.3181	0.308	0.3228									0.3349	0.3076	0.3327	0.3289
1510	0.3751	0.3032	0.2937	0.2777									0.3884	0.4161	0.3742	0.3519									0.3223	0.3181	0.3081	0.321									0.3337	0.3058	0.331	0.3293
1515	0.374	0.3066	0.2902	0.2801									0.3841	0.4186	0.3775	0.3573									0.3225	0.3192	0.3093	0.3231									0.3336	0.3083	0.3363	0.3303
1520	0.3681	0.3048	0.2977	0.2785									0.3849	0.4195	0.3829	0.3507									0.3202	0.3163	0.3086	0.3221									0.3332	0.3055	0.3342	0.327
1525	0.3706	0.3072	0.293	0.2755									0.3824	0.4181	0.3726	0.3531									0.3224	0.3176	0.31	0.3247									0.3321	0.3102	0.3339	0.3301
1530	0.3764	0.3104	0.2897	0.2768									0.3819	0.417	0.3809	0.3535									0.322	0.3172	0.3084	0.3229									0.3326	0.3063	0.3354	0.3367
1535	0.378	0.3103	0.291	0.2835									0.3845	0.4199	0.3723	0.3518									0.3225	0.3167	0.3102	0.3228									0.3323	0.3067	0.334	0.3312
1540	0.3714	0.3043	0.2922	0.276									0.3824	0.4372	0.3732	0.3544									0.3225	0.4717	0.3081	0.3238									0.3345	0.3106	0.3357	0.3299
1545	0.3731	0.3059	0.2945	0.2945									0.3829	0.4192	0.3914	0.3548									0.324	0.3185	0.3093	0.3234									0.3361	0.3138	0.3358	0.3312
1550	0.3772	0.3039	0.2916	0.2829									0.3859	0.4212	0.3728	0.3527									0.3241	0.319	0.3091	0.3237									0.3335	0.3086	0.3373	0.33
1555	0.3703	0.3107	0.2933	0.2789									0.3869	0.42	0.3779	0.3563									0.3222	0.3183	0.3085	0.3234									0.3393	0.3113	0.3376	0.3309
1560	0.368	0.3035	0.2949	0.277									0.3834	0.4171	0.3856	0.3543									0.3226	0.3185	0.3085	0.3229									0.3413	0.3093	0.3354	0.3312
1565	0.3723	0.31	0.2917	0.2801									0.4483	0.4194	0.3784	0.3561									0.3217	0.3192	0.3099	0.3243									0.3357	0.3129	0.3371	0.3314
1570	0.3708	0.3052	0.2929	0.2745									0.3844	0.4196	0.4351	0.355									0.3235	0.3189	0.3103	0.3242									0.3359	0.3161	0.337	0.3351
1575	0.3858	0.3167	0.3008	0.2876									0.3934	0.4337	0.3846	0.3686									0.333	0.3279	0.3185	0.3343									0.3424	0.3199	0.3432	0.3419
1580	0.3698	0.3062	0.2914	0.2797									0.3847	0.4213	0.3792	0.3565									0.3234	0.3197	0.3104	0.3254									0.3353	0.3126	0.3376	0.3346
1585	0.3753	0.3087	0.2977	0.284									0.3858	0.4263	0.3752	0.3568									0.3243	0.321	0.3109	0.326									0.3362	0.3128	0.3385	0.333
1590	0.3737	0.3077	0.2928	0.2788									0.3884	0.4213	0.3767	0.3587									0.3235	0.3211	0.3108	0.326									0.3358	0.3141	0.3376	0.3332
1595	0.3698	0.3079	0.2947	0.2792									0.3853	0.4245	0.3747	0.358									0.3241	0.3218	0.31	0.3251									0.3341	0.311	0.3374	0.333
1600	0.3723	0.3094	0.294	0.2815									0.3851	0.4206	0.3916	0.3622									0.3239	0.3203	0.3105	0.3254									0.3369	0.3129	0.3378	0.3359
1605	0.372	0.3085	0.2952	0.288									0.4019	0.4266	0.4115	0.3609									0.324	0.3341	0.311	0.3277									0.3343	0.3128	0.3419	0.3336
1610	0.3783	0.3097	0.2943	0.2819									0.3876	0.424	0.3782	0.3592									0.3274	0.3206	0.3118	0.3268									0.3368	0.3136	0.3394	0.3338
1615	0.3828	0.308	0.2947	0.2821									0.3876	0.4217	0.4007	0.3593									0.3236	0.3207	0.3101	0.3262									0.3396	0.313	0.3387	0.3358
1620	0.3739	0.3101	0.2949	0.2792									0.3877	0.4257	0.3828	0.3619									0.3255	0.3214	0.3111	0.3273									0.3373	0.3152	0.3371	0.3352
1625	0.3699	0.3042	0.2891	0.275									0.3841	0.4171	0.3765	0.3551									0.3193	0.3182	0.3068	0.3229									0.3349	0.3107	0.3385	0.3311
1630	0.3781	0.3073	0.2937	0.2791									0.3864	0.4227	0.3778	0.3587									0.3262	0.3205	0.311	0.3266									0.3379	0.3148	0.3386	0.3332
1635	0.3741	0.3086	0.2948	0.2796									0.3837	0.422	0.3794	0.3622									0.3231	0.3224	0.3111	0.3265									0.3389	0.3151	0.3395	0.3343
1640	0.3736	0.311	0.3043	0.2802									0.3901	0.4296	0.4476	0.3616									0.3245	0.3232	0.3116	0.3277									0.342	0.3152	0.3412	0.3378
1645	0.3747	0.3096	0.2943	0.2853									0.388	0.424	0.4301	0.3606									0.3238	0.323	0.3119	0.3274									0.3378	0.3171	0.3375	0.3358
1650	0.3715	0.3075	0.294	0.2806									0.3859	0.4246	0.6319	0.3628									0.3238	0.322	0.3108	0.3267									0.3387	0.3147	0.339	0.3353
1655	0.3777	0.3648	0.2958	0.2808									0.3863	0.4239	0.3865	0.3659									0.3255	0.3217	0.3125	0.3269									0.3384	0.3152	0.3375	0.3374
1660	0.3755	0.31	0.2933	0.2824									0.3847	0.422	0.4839	0.3639									0.325	0.3222	0.3114	0.3277									0.3405	0.315	0.3408	0.337
1665	0.3716	0.3099	0.4023	0.2781									0.3893	0.4366	0.3818	0.3611									0.3261	0.321	0.3123	0.3267									0.3393	0.3165	0.3404	0.3343
1670	0.3729	0.3092	0.2972	0.2871									0.3875	0.4276	0.3819	0.3623									0.3237	0.3228	0.3121	0.3288									0.3398	0.3148	0.3385	0.3352
1675	0.3715	0.3165	0.2943	0.281									0.3857	0.4295	0.3773	0.3626									0.3247	0.3219	0.3122	0.3271									0.3379	0.3163	0.3385	0.3347
1680	0.3736	0.3148	0.2978	0.2854									0.387	0.4233	0.3872	0.3647									0.3249	0.3242	0.3123	0.3285									0.3431	0.3343	0.3415	0.3369
1685	0.373	0.3108	0.2961	0.2898									0.3846	0.4248	0.3839	0.3669									0.3258	0.3251	0.3122	0.3291									0.3386	0.3235	0.3385	0.3392
1690	0.3747	0.3095	0.2962	0.2818									0.3864	0.4243	0.3881	0.3643									0.3248	0.323	0.3121	0.3288									0.3408	0.3185	0.3399	0.336
1695	0.3793	0.3119	0.2953	0.284									0.3934	0.4262	0.384	0.3644									0.3259	0.3226	0.3127	0.3284									0.3383	0.3165	0.3398	0.3356
1700	0.3788	0.3164	0.2959	0.2848									0.3875	0.4241	0.4431	0.3651									0.3261	0.3239	0.3125	0.3293									0.3397	0.3181	0.3407	0.3379
1705	0.3768	0.3434	0.2984	0.2892									0.3762	0.4324	0.4933	0.3648									0.324	0.3257	0.3127	0.3293									0.3398	0.3217	0.3413	0.3367
1710	0.3751	0.3554	0.3034	0.2838									0.388	0.426	0.3824	0.3675									0.3255	0.3243	0.3125	0.3288									0.3393	0.3283	0.3425	0.3378
1715	0.379	0.3091	0.3022	0.2877									0.3891	0.4313	0.3845	0.3666									0.3254	0.3303	0.3115	0.3293									0.3379	0.3178	0.3426	0.3384
1720	0.3747	0.3198	0.2984	0.2845									0.3949	0.4327	0.4806	0.3736									0.3252	0.3239	0.3126	0.3288									0.3403	0.3189	0.3397	0.3391
1725	0.3757	0.3119	0.2979	0.2829									0.3862	0.4267	0.4162	0.3653									0.3268	0.3271	0.3135	0.33									0.3428	0.3185	0.3447	0.3396
1730	0.3782	0.3109	0.2989	0.2888									0.3884	0.4254	0.3802	0.3698									0.3263	0.3247	0.3133	0.3304									0.3413	0.3217	0.3417	0.3396
1735	0.3744	0.3161	0.2972	0.2828									0.3842	0.4272	0.3872	0.3663									0.3252	0.3249	0.3139	0.3307									0.3394	0.3182	0.3434	0.3382
1740	0.3758	0.314	0.2988	0.286									0.3872	0.429	0.3805	0.3675									0.3251	0.325	0.3129	0.3303									0.3398	0.3183	0.3425	0.3403
1745	0.3794	0.3171	0.3015	0.2863									0.3914	0.4334	0.384	0.3733									0.3279	0.3287	0.3166	0.3345									0.343	0.3233	0.3442	0.344
1750	0.3785	0.3111	0.2979	0.2917									0.4486	0.4302	0.3831	0.368									0.3277	0.3264	0.3152	0.3315									0.3412	0.3198	0.3434	0.3395
1755	0.3734	0.3121	0.2989	0.2853									0.3868	0.4291	0.3826	0.3703									0.3251	0.327	0.3138	0.3309									0.3435	0.3188	0.3405	0.3403
1760	0.4188	0.311	0.3021	0.2868									0.3872	0.4266	0.381	0.3696									0.3249	0.3262	0.3127	0.3318									0.3397	0.3268	0.3407	0.3385
1765	0.3775	0.3118	0.2977	0.2859									0.3916	0.4304	0.3884	0.3673									0.3233	0.3286	0.3134	0.3323									0.3448	0.3209	0.3418	0.3411
1770	0.3729	0.3102	0.2979	0.2827									0.3856	0.4262	0.386	0.3735									0.3213	0.3247	0.3162	0.3299									0.3384	0.3199	0.3368	0.337
1775	0.3761	0.3116	0.2988	0.2849									0.3933	0.4302	0.5759	0.3733									0.3247	0.3289	0.3146	0.3332									0.3453	0.3239	0.3428	0.3424
1780	0.3783	0.3127	0.3018	0.2885									0.3863	0.4261	0.3823	0.3741									0.3236	0.3282	0.3153	0.3351									0.3448	0.3234	0.3436	0.3404
1785	0.3782	0.3115	0.3004	0.2851									0.3849	0.4329	0.5476	0.3743									0.3225	0.3265	0.3132	0.333									0.3406	0.3221	0.3436	0.3399
1790	0.3765	0.3139	0.3006	0.2868									0.3871	0.4342	0.4306	0.3764									0.3227	0.327	0.3145	0.3337									0.342	0.3241	0.3419	0.3407
1795	0.3781	0.3176	0.2989	0.2835									0.3854	0.4275	0.3844	0.3701									0.3227	0.3287	0.3143	0.3342									0.3427	0.3196	0.3431	0.3392
1800	0.3768	0.3483	0.3008	0.2842									0.3854	0.4293	0.3854	0.3693									0.3231	0.3291	0.3144	0.3352									0.3413	0.3208	0.3424	0.3417
1805	0.3799	0.3118	0.3005	0.3008									0.3849	0.4352	0.3884	0.3683									0.3228	0.3301	0.3149	0.3355									0.3439	0.3302	0.3457	0.3402
1810	0.3775	0.3121	0.2985	0.29									0.3905	0.4333	0.3804	0.3693									0.3231	0.33	0.3141	0.3354									0.3489	0.3298	0.3457	0.3408
1815	0.3873	0.3216	0.3086	0.2934									0.3988	0.4393	0.3988	0.3828									0.3341	0.34	0.3236	0.3459									0.3486	0.3324	0.3608	0.3526
1820	0.3766	0.3126	0.2989	0.2844									0.3848	0.4303	0.5936	0.3696									0.322	0.3314	0.3146	0.3365									0.3405	0.3227	0.3455	0.3423
1825	0.3792	0.3145	0.3027	0.2843									0.3851	0.4315	0.4211	0.3719									0.3233	0.331	0.3152	0.3373									0.342	0.3232	0.3497	0.3454
1830	0.3809	0.3281	0.3004	0.2853									0.3896	0.4278	0.3865	0.3703									0.323	0.331	0.3144	0.3371									0.3427	0.3221	0.3464	0.3453
1835	0.381	0.3126	0.3042	0.2903									0.3852	0.4314	0.3907	0.3707									0.3249	0.3312	0.3164	0.338									0.344	0.3223	0.3507	0.3444
1840	0.377	0.3126	0.3018	0.2847									0.3869	0.4303	0.3795	0.3737									0.322	0.3325	0.3159	0.338									0.3442	0.3224	0.3482	0.3407
1845	0.3797	0.3568	0.2999	0.2912									0.3874	0.4338	0.4056	0.3749									0.3213	0.3321	0.3151	0.3394									0.3426	0.323	0.3509	0.3425
1850	0.3766	0.4075	0.3013	0.2858									0.3864	0.4301	0.3912	0.3765									0.3238	0.3308	0.3159	0.3388									0.3427	0.3216	0.3464	0.3404
1855	0.3803	0.3277	0.3011	0.2859									0.3879	0.4315	0.3834	0.377									0.3215	0.332	0.3147	0.3391									0.3435	0.3251	0.3476	0.3447
1860	0.3776	0.3194	0.3019	0.287									0.387	0.4332	0.3829	0.3744									0.3216	0.3332	0.3149	0.339									0.343	0.3247	0.3469	0.343
1865	0.3838	0.3213	0.2999	0.287									0.3893	0.4342	0.3817	0.373									0.3212	0.3337	0.3151	0.3386									0.3441	0.3339	0.3477	0.3433
1870	0.3834	0.3126	0.304	0.2865									0.3844	0.4322	0.3932	0.3722									0.3217	0.4464	0.3155	0.3386									0.3424	0.3237	0.3502	0.348
1875	0.3808	0.3147	0.2995	0.2871									0.3894	0.4401	0.3835	0.3721									0.3211	0.3327	0.3158	0.3405									0.3456	0.3258	0.3497	0.3444
1880	0.3827	0.315	0.3005	0.2917									0.3844	0.431	0.3864	0.374									0.3208	0.334	0.3154	0.3396									0.3467	0.3234	0.3493	0.342
1885	0.3777	0.3135	0.3002	0.2873									0.3849	0.4305	0.403	0.3787									0.3209	0.3331	0.3151	0.3395									0.3451	0.3277	0.348	0.3433
1890	0.3778	0.3157	0.3004	0.2887									0.3956	0.4332	0.381	0.3778									0.3212	0.3329	0.3162	0.3401									0.3454	0.329	0.3489	0.342
1895	0.3784	0.318	0.2998	0.2879									0.3853	0.4349	0.3815	0.374									0.3216	0.3321	0.3147	0.3387									0.345	0.326	0.3474	0.3432
1900	0.3817	0.3162	0.3052	0.2895									0.3923	0.4329	0.381	0.3803									0.3214	0.3323	0.3151	0.3393									0.3491	0.3274	0.3512	0.3501
1905	0.3776	0.3155	0.304	0.2879									0.3863	0.4403	0.3832	0.3738									0.3205	0.3337	0.3178	0.3401									0.3451	0.3284	0.3483	0.3439
1910	0.3782	0.315	0.3016	0.2887									0.391	0.4328	0.3815	0.385									0.3212	0.3344	0.3162	0.3395									0.3439	0.3432	0.3532	0.3435
1915	0.3782	0.3159	0.3015	0.2878									0.387	0.4347	0.3963	0.3764									0.3212	0.3332	0.3159	0.3398									0.3449	0.325	0.3481	0.3428
1920	0.3789	0.3466	0.3039	0.2888									0.3913	0.4348	0.3872	0.3964									0.3214	0.3354	0.3162	0.34									0.3461	0.3257	0.35	0.3451
1925	0.3799	0.3149	0.3007	0.2882									0.4016	0.4333	0.4753	0.3823									0.3198	0.3329	0.3159	0.3401									0.3449	0.3258	0.3459	0.3427
1930	0.3797	0.3186	0.3028	0.2879									0.385	0.4346	0.3839	0.399									0.322	0.3337	0.318	0.3403									0.3442	0.3283	0.3459	0.3479
1935	0.3807	0.3164	0.302	0.2941									0.3875	0.4372	0.3864	0.3781									0.3225	0.3365	0.3165	0.3405									0.3451	0.326	0.3461	0.3439
1940	0.3919	0.319	0.3059	0.2903									0.3858	0.4342	0.3859	0.3873									0.3208	0.3349	0.3181	0.3406									0.3449	0.3268	0.3488	0.3529
1945	0.3891	0.3143	0.3027	0.2885									0.3851	0.4361	0.3889	0.3756									0.3217	0.3338	0.3169	0.3399									0.3445	0.3514	0.3551	0.3438
1950	0.3801	0.3143	0.301	0.2914									0.386	0.4332	0.3815	0.3807									0.3207	0.3329	0.3147	0.3394									0.3481	0.327	0.3493	0.3425
1955	0.3871	0.3157	0.3057	0.2879									0.3857	0.4323	0.382	0.3823									0.3215	0.3344	0.3161	0.3395									0.3454	0.3282	0.3475	0.3443
1960	0.3802	0.3403	0.3047	0.2905									0.3891	0.4372	0.407	0.3777									0.3227	0.3379	0.3162	0.3405									0.3456	0.3437	0.3494	0.3435
1965	0.3816	0.3167	0.3028	0.2912									0.3831	0.4341	0.4052	0.3792									0.3228	0.333	0.316	0.3401									0.3484	0.3361	0.3512	0.3466
1970	0.3801	0.3204	0.3065	0.2919									0.3842	0.4419	0.3804	0.3802									0.3213	0.3338	0.3161	0.3409									0.3461	0.3285	0.3504	0.3455
1975	0.3834	0.3191	0.3036	0.2933									0.387	0.4392	0.385	0.3765									0.3211	0.335	0.3155	0.3392									0.3492	0.3322	0.3507	0.3444
1980	0.3819	0.3175	0.3041	0.2925									0.3825	0.4385	0.3868	0.3829									0.3211	0.3349	0.3167	0.3397									0.346	0.3272	0.3483	0.3428
1985	0.3875	0.3186	0.3059	0.2905									0.4025	0.4357	0.3926	0.3779									0.321	0.3397	0.3164	0.3386									0.3467	0.3284	0.3492	0.3427
1990	0.3837	0.3178	0.3071	0.2953									0.3861	0.4352	0.4224	0.3805									0.323	0.3346	0.3165	0.3418									0.349	0.3329	0.3513	0.3424
1995	0.3831	0.3177	0.3036	0.2935									0.383	0.4378	0.3847	0.3846									0.3221	0.3335	0.3164	0.3385									0.3596	0.3283	0.3523	0.3424
2000	0.3829	0.3183	0.3049	0.2893									0.3863	0.4358	0.3817	0.3788									0.3222	0.3346	0.3172	0.3401									0.3454	0.3356	0.3532	0.3467
2005	0.3907	0.3206	0.3043	0.2993									0.3845	0.4388	0.3821	0.3868									0.3223	0.3335	0.3158	0.3374									0.3494	0.3286	0.3501	0.3431
2010	0.3847	0.3177	0.3033	0.29									0.3841	0.4371	0.3811	0.3815									0.3223	0.3338	0.3186	0.3362									0.3496	0.3329	0.352	0.3434
2015	0.3852	0.3198	0.3095	0.2905									0.4166	0.434	0.3837	0.3817									0.3233	0.3341	0.3178	0.341									0.3449	0.3304	0.3525	0.3441
2020	0.3825	0.3169	0.3032	0.294									0.3798	0.4359	0.3903	0.3793									0.3251	0.3352	0.3171	0.3352									0.351	0.33	0.3522	0.3428
2025	0.3821	0.316	0.3041	0.2897									0.3855	0.435	0.3848	0.385									0.3237	0.3344	0.3162	0.3355									0.347	0.3323	0.3534	0.3438
2030	0.3847	0.3158	0.3047	0.2898									0.3824	0.4422	0.3855	0.38									0.3231	0.3344	0.3161	0.3338									0.3442	0.3288	0.3528	0.3429
2035	0.3876	0.316	0.3068	0.2896									0.3804	0.4359	0.3885	0.3906									0.3228	0.334	0.3164	0.333									0.3518	0.3473	0.3538	0.344
2040	0.3813	0.3205	0.3045	0.289									0.3852	0.4367	0.4905	0.3806									0.3231	0.3352	0.3164	0.3326									0.3462	0.3341	0.3519	0.3477
2045	0.3831	0.3171	0.3038	0.2914									0.3831	0.4359	0.4184	0.387									0.3229	0.3344	0.3162	0.3333									0.3459	0.3306	0.3531	0.346
2050	0.3906	0.3753	0.3055	0.2933									0.379	0.4359	0.3821	0.3831									0.3234	0.3348	0.3163	0.3325									0.3438	0.3314	0.3546	0.3466
2055	0.3826	0.3281	0.3048	0.2956									0.3826	0.4352	0.3996	0.3924									0.3236	0.3354	0.3154	0.3304									0.3504	0.3325	0.3562	0.3452
2060	0.3836	0.3198	0.3049	0.2903									0.3823	0.4382	0.3812	0.381									0.3252	0.3344	0.3184	0.3314									0.3483	0.3313	0.3549	0.3457
2065	0.3823	0.3172	0.3049	0.2954									0.3806	0.437	0.3838	0.3855									0.3231	0.3348	0.3159	0.3314									0.3479	0.3322	0.354	0.3472
2070	0.3824	0.3183	0.3058	0.2906									0.3785	0.437	0.3876	0.3827									0.3235	0.3349	0.3159	0.3306									0.3658	0.3327	0.3555	0.3454
2075	0.3832	0.3178	0.3165	0.2915									0.3827	0.441	0.3919	0.3826									0.3242	0.335	0.3158	0.333									0.3489	0.3427	0.3542	0.3456
2080	0.3837	0.3226	0.3044	0.2921									0.3935	0.4373	0.4333	0.3878									0.3228	0.3357	0.3216	0.3316									0.3467	0.3361	0.3547	0.3487
2085	0.3804	0.3152	0.3028	0.289									0.3774	0.4354	0.3806	0.3817									0.3203	0.3322	0.3148	0.3323									0.3473	0.3324	0.3542	0.3435
2090	0.3829	0.3178	0.3047	0.2906									0.3819	0.4361	0.4086	0.388									0.3225	0.3352	0.3156	0.3327									0.3475	0.3363	0.3531	0.3464
2095	0.3871	0.319	0.3102	0.2895									0.3816	0.4365	0.3857	0.3933									0.3211	0.3367	0.3145	0.3296									0.3504	0.334	0.3535	0.3468
2100	0.3921	0.3215	0.3077	0.2916									0.3807	0.4493	0.4226	0.3865									0.3208	0.3354	0.3148	0.3271									0.3477	0.3416	0.3561	0.3467
2105	0.3842	0.3213	0.308	0.2918									0.3844	0.4398	0.3849	0.3869									0.3222	0.3347	0.315	0.3278									0.3455	0.3344	0.3543	0.3463
2110	0.3838	0.3183	0.3046	0.2925									0.3818	0.4436	0.3826	0.3862									0.3209	0.3351	0.3151	0.3266									0.3495	0.3342	0.3563	0.348
2115	0.3847	0.3155	0.3089	0.2921									0.3784	0.4328	0.3846	0.3852									0.3212	0.3354	0.3143	0.3305									0.3464	0.347	0.356	0.3462
2120	0.3868	0.3166	0.3101	0.2922									0.3838	0.436	0.3815	0.3881									0.3235	0.3362	0.3163	0.3271									0.3473	0.3341	0.3551	0.3463
2125	0.3922	0.3224	0.3112	0.2948									0.3888	0.4399	0.3901	0.3996									0.3261	0.3394	0.3202	0.3311									0.3524	0.3709	0.3599	0.3516
2130	0.3832	0.3215	0.3059	0.2909									0.3799	0.4379	0.3816	0.3865									0.3246	0.3362	0.3156	0.3286									0.3459	0.335	0.3564	0.3464
2135	0.3837	0.3382	0.3075	0.2939									0.3806	0.4426	0.3864	0.3818									0.3245	0.3355	0.3149	0.3262									0.3495	0.3339	0.355	0.3524
2140	0.3846	0.3213	0.3058	0.2907									0.3817	0.4341	0.4283	0.3845									0.3226	0.3349	0.3156	0.329									0.3458	0.3396	0.3592	0.3469
2145	0.3842	0.3295	0.3085	0.2893									0.379	0.4365	0.3876	0.3868									0.3284	0.3363	0.3158	0.3263									0.3483	0.3374	0.3584	0.3461
2150	0.3852	0.3167	0.306	0.2905									0.3902	0.4364	0.3796	0.3832									0.3211	0.3354	0.3142	0.3253									0.348	0.3417	0.3564	0.3474
2155	0.3857	0.3252	0.3069	0.2917									0.3773	0.4359	0.3825	0.3912									0.3222	0.335	0.3144	0.3249									0.3458	0.3327	0.3593	0.3481
2160	0.3871	0.3144	0.3075	0.2955									0.3871	0.4357	0.3932	0.3853									0.3213	0.3359	0.3147	0.3248									0.3465	0.3328	0.3594	0.3489
2165	0.385	0.318	0.3043	0.2903									0.3822	0.4331	0.3879	0.3931									0.321	0.3353	0.315	0.3273									0.346	0.3711	0.3605	0.347
2170	0.388	0.3378	0.3084	0.2928									0.3812	0.4357	0.383	0.3873									0.326	0.3364	0.3146	0.3259									0.3456	0.344	0.3579	0.3484
2175	0.3836	0.3142	0.309	0.2889									0.3797	0.4368	0.4058	0.3883									0.3243	0.3333	0.3146	0.3276									0.3432	0.3349	0.3573	0.3457
2180	0.3872	0.3201	0.3102	0.2923									0.3813	0.4379	0.385	0.3856									0.3201	0.3366	0.3141	0.3254									0.3468	0.363	0.356	0.3483
2185	0.3852	0.3166	0.3076	0.2928									0.3791	0.4387	0.3833	0.3883									0.3215	0.3365	0.3165	0.3264									0.3471	0.3352	0.357	0.3488
2190	0.385	0.3135	0.3102	0.3									0.3818	0.4393	0.3839	0.3886									0.3224	0.3372	0.3144	0.3255									0.3486	0.3368	0.3586	0.3487
2195	0.3861	0.3263	0.3153	0.2928									0.3805	0.4344	0.3872	0.3891									0.3196	0.3718	0.3148	0.3255									0.3457	0.3359	0.358	0.3493
2200	0.384	0.3165	0.3073	0.2912									0.3775	0.4386	0.3838	0.3983									0.322	0.338	0.3174	0.3241									0.3496	0.3338	0.3572	0.3484
2205	0.3853	0.3159	0.3084	0.2945									0.39	0.436	0.3853	0.3853									0.3212	0.3371	0.3155	0.3229									0.3499	0.3412	0.3618	0.3514
2210	0.3851	0.3176	0.3091	0.2899									0.3772	0.4372	0.3889	0.395									0.3237	0.3364	0.3151	0.323									0.3459	0.3436	0.3618	0.3523
2215	0.3865	0.3252	0.3068	0.291									0.3822	0.4396	0.3928	0.3841									0.321	0.3362	0.314	0.3224									0.3492	0.3341	0.3708	0.3488
2220	0.3891	0.3767	0.3054	0.2896									0.3801	0.4367	0.3901	0.392									0.3203	0.3365	0.3144	0.3202									0.3457	0.3519	0.3598	0.3625
2225	0.4004	0.3139	0.3055	0.2898									0.3771	0.4346	0.3919	0.3869									0.3206	0.3363	0.3124	0.3218									0.3527	0.3358	0.3587	0.3542
2230	0.3852	0.3311	0.3066	0.2965									0.3796	0.4347	0.3834	0.3897									0.3254	0.3363	0.3134	0.3232									0.3473	0.3345	0.3612	0.3534
2235	0.3853	0.3138	0.308	0.2951									0.3803	0.4378	0.3946	0.3892									0.3209	0.3359	0.3128	0.3222									0.3506	0.3369	0.3627	0.3522
2240	0.3879	0.3133	0.3078	0.2906									0.3793	0.4394	0.3849	0.3895									0.3253	0.3367	0.3141	0.3231									0.3498	0.3345	0.3617	0.3522
2245	0.3867	0.3243	0.3075	0.2921									0.3784	0.4387	0.3921	0.3902									0.3215	0.3377	0.3127	0.3222									0.3499	0.3372	0.3651	0.3472
2250	0.3859	0.314	0.3089	0.2935									0.3785	0.441	0.401	0.3873									0.3207	0.3354	0.3158	0.3235									0.3476	0.3353	0.3609	0.3492
2255	0.3865	0.3161	0.3061	0.2999									0.3775	0.441	0.3858	0.3951									0.3221	0.3389	0.3115	0.3224									0.3463	0.3353	0.36	0.3503
2260	0.3903	0.3278	0.3082	0.2897									0.3762	0.4395	0.3859	0.3884									0.3214	0.3385	0.312	0.3234									0.3449	0.3405	0.361	0.3487
2265	0.3906	0.3169	0.3129	0.2905									0.3777	0.434	0.3822	0.3941									0.32	0.3358	0.3106	0.3229									0.3466	0.3392	0.3615	0.3485
2270	0.3894	0.3116	0.3094	0.2902									0.3792	0.4376	0.3871	0.3897									0.3212	0.3369	0.3125	0.3251									0.3439	0.3536	0.3624	0.3505
2275	0.3868	0.362	0.3078	0.2986									0.3797	0.4366	0.3859	0.3885									0.3192	0.3361	0.3116	0.3241									0.3525	0.3366	0.364	0.3486
2280	0.3878	0.3107	0.3087	0.29									0.3816	0.4375	0.3965	0.4012									0.3186	0.3375	0.3112	0.3244									0.3472	0.3476	0.3605	0.3477
2285	0.3865	0.3267	0.3116	0.2902									0.377	0.4539	0.3871	0.3915									0.3192	0.3368	0.3127	0.3256									0.3489	0.3947	0.3599	0.349
2290	0.4173	0.3114	0.3078	0.2904									0.3757	0.433	0.3855	0.3974									0.3265	0.3364	0.3129	0.326									0.348	0.3387	0.3615	0.3576
2295	0.3908	0.3137	0.3122	0.2881									0.38	0.4367	0.3877	0.4024									0.3198	0.3379	0.3115	0.3285									0.3559	0.3389	0.3637	0.3482
2300	0.3863	0.312	0.309	0.2913									0.3768	0.4364	0.394	0.4009									0.3185	0.3365	0.3113	0.3261									0.35	0.3469	0.3659	0.3491
2305	0.3876	0.316	0.3087	0.2953									0.38	0.4369	0.3824	0.3916									0.3189	0.4304	0.3099	0.3267									0.3474	0.3396	0.3597	0.3534
2310	0.3868	0.3682	0.3063	0.2914									0.3802	0.4363	0.3899	0.3968									0.3196	0.3376	0.3115	0.3259									0.3444	0.3422	0.3582	0.3525
2315	0.388	0.3093	0.3087	0.2884									0.3751	0.4372	0.387	0.3931									0.3201	0.3363	0.3108	0.3263									0.3454	0.3405	0.3666	0.3473
2320	0.3867	0.3279	0.3062	0.294									0.3767	0.4339	0.417	0.3941									0.3204	0.3373	0.3118	0.3258									0.3455	0.3616	0.3606	0.3477
2325	0.3869	0.3167	0.3103	0.288									0.3801	0.4351	0.3899	0.391									0.3185	0.3382	0.3106	0.3251									0.3465	0.3436	0.3607	0.3506
2330	0.3865	0.3091	0.308	0.2946									0.375	0.4525	0.3851	0.3914									0.3197	0.3375	0.3111	0.3244									0.3438	0.342	0.361	0.3493
2335	0.3862	0.3103	0.3071	0.2929									0.3738	0.4316	0.3835	0.3896									0.3178	0.3371	0.3121	0.3248									0.3456	0.3417	0.3624	0.3482
2340	0.3869	0.3301	0.3061	0.2959									0.3738	0.4447	0.4046	0.3951									0.3173	0.3369	0.3112	0.3249									0.3485	0.3435	0.3748	0.3475
2345	0.3928	0.3077	0.3078	0.2873									0.3761	0.4369	0.3887	0.3895									0.3185	0.4175	0.3113	0.3245									0.3441	0.3435	0.361	0.3478
2350	0.3879	0.3145	0.3054	0.2886									0.3802	0.4355	0.3859	0.3894									0.3182	0.3455	0.3117	0.3249									0.3492	0.3426	0.3608	0.3484
2355	0.3878	0.3096	0.3065	0.2873									0.377	0.436	0.394	0.399									0.318	0.3371	0.3114	0.3245									0.3455	0.3437	0.3585	0.3478
2360	0.3877	0.3247	0.3078	0.2872									0.3777	0.4355	0.3862	0.3898									0.3177	0.4548	0.311	0.3243									0.3555	0.3597	0.3586	0.3531
2365	0.3877	0.3068	0.307	0.2867									0.3795	0.4355	0.3888	0.4028									0.3185	0.339	0.3108	0.3238									0.3455	0.3483	0.3555	0.3465
2370	0.3878	0.3064	0.3093	0.2885									0.3769	0.4978	0.3817	0.3983									0.3199	0.3374	0.3115	0.3235									0.3446	0.3449	0.3626	0.3542
2375	0.3891	0.3045	0.307	0.2896									0.3907	0.4407	0.3833	0.3952									0.3178	0.3378	0.3113	0.3237									0.3487	0.3467	0.3604	0.3473
2380	0.3888	0.3085	0.3124	0.2957									0.3769	0.433	0.3809	0.3915									0.3175	0.3367	0.3124	0.3244									0.3481	0.3448	0.3587	0.3481
2385	0.3875	0.3673	0.3064	0.2859									0.3736	0.4336	0.3847	0.3933									0.3223	0.337	0.3116	0.3231									0.3504	0.3461	0.3571	0.3488
2390	0.388	0.3052	0.3087	0.288									0.3789	0.4372	0.3877	0.3882									0.3174	0.3395	0.3106	0.3241									0.3511	0.3449	0.359	0.346
2395	0.3888	0.3104	0.3077	0.2871									0.3867	0.437	0.4068	0.3908									0.3176	0.3347	0.3105	0.3235									0.3484	0.3587	0.3575	0.3474
2400	0.3897	0.3051	0.3079	0.288									0.3748	0.4414	0.3856	0.3938									0.3193	0.3374	0.3122	0.3231									0.3453	0.3456	0.3579	0.3486
2405	0.387	0.3062	0.3066	0.2874									0.3781	0.4527	0.3833	0.3975									0.3181	0.3355	0.3106	0.3247									0.3506	0.3459	0.3579	0.3466
2410	0.3873	0.311	0.3102	0.2865									0.3786	0.437	0.3845	0.3974									0.3168	0.3394	0.3102	0.3233									0.3511	0.3612	0.3584	0.3534
2415	0.3874	0.3045	0.3084	0.2952									0.3757	0.4308	0.3833	0.3932									0.3185	0.3361	0.3123	0.3234									0.3699	0.3481	0.3562	0.3464
2420	0.3885	0.3049	0.3072	0.2863									0.3764	0.4339	0.3861	0.3928									0.317	0.3356	0.3108	0.3252									0.3521	0.3477	0.357	0.35
2425	0.3881	0.3039	0.312	0.2865									0.3763	0.5312	0.3834	0.3955									0.3181	0.3363	0.31	0.3241									0.3491	0.3469	0.355	0.3454
2430	0.3879	0.3035	0.3076	0.2852									0.3801	0.4341	0.3862	0.3928									0.3186	0.3353	0.3106	0.3244									0.3547	0.3469	0.3597	0.3768
2435	0.3879	0.3021	0.3083	0.2864									0.3745	0.4391	0.385	0.4025									0.3178	0.3363	0.3102	0.3255									0.3521	0.3474	0.3582	0.3459
2440	0.3894	0.3027	0.3053	0.2884									0.3781	0.4411	0.3869	0.3989									0.3223	0.3355	0.3118	0.3255									0.3493	0.3485	0.3562	0.3483
2445	0.3882	0.3021	0.3129	0.284									0.3747	0.4318	0.3833	0.4003									0.3173	0.3361	0.3118	0.3258									0.3565	0.3467	0.3564	0.3452
2450	0.3888	0.303	0.3147	0.2863									0.376	0.4319	0.3915	0.3962									0.3168	0.3348	0.3099	0.3251									0.3492	0.3477	0.3701	0.3463
2455	0.3888	0.3024	0.3107	0.2947									0.3792	0.5627	0.3835	0.393									0.3187	0.3358	0.3111	0.3258									0.349	0.3486	0.3593	0.3492
2460	0.388	0.3049	0.3052	0.2892									0.377	0.4338	0.3858	0.4015									0.3171	0.3347	0.3097	0.3286									0.3483	0.3487	0.3584	0.3457
2465	0.3895	0.3034	0.3043	0.2883									0.3783	0.4349	0.3867	0.393									0.3163	0.3365	0.3093	0.3262									0.3528	0.3484	0.3576	0.3507
2470	0.3889	0.302	0.3064	0.2886									0.3769	0.43	0.3885	0.3923									0.3227	0.3367	0.3116	0.3273									0.3495	0.3498	0.3578	0.3448
2475	0.3891	0.3013	0.3072	0.2881									0.3764	0.4332	0.3825	0.3986									0.317	0.3377	0.3099	0.3268									0.3508	0.3482	0.3553	0.3452
2480	0.3875	0.3033	0.3053	0.2909									0.3741	0.432	0.3829	0.3926									0.3191	0.3363	0.3095	0.3283									0.3519	0.3568	0.355	0.3438
2485	0.3886	0.3002	0.3049	0.2859									0.3784	0.4329	0.3873	0.3963									0.3176	0.3364	0.3101	0.3269									0.3501	0.3488	0.3567	0.3526
2490	0.3874	0.3012	0.3042	0.2845									0.38	0.4307	0.3814	0.3927									0.3164	0.3361	0.3104	0.327									0.3526	0.3522	0.3549	0.3508
2495	0.3881	0.3007	0.3055	0.2884									0.3892	0.4334	0.3841	0.3901									0.3158	0.3385	0.3092	0.3255									0.3729	0.3489	0.3554	0.3432
2500	0.388	0.3056	0.3049	0.2885									0.3749	0.4336	0.3848	0.3971									0.3175	0.3382	0.3097	0.3272									0.3516	0.3496	0.3565	0.3446
2505	0.3962	0.3047	0.3084	0.2892									0.3834	0.4321	0.3889	0.3958									0.3155	0.4076	0.3089	0.3253									0.3525	0.3505	0.3577	0.343
2510	0.3884	0.3033	0.3064	0.2835									0.3788	0.4394	0.392	0.3956									0.3164	0.3374	0.3085	0.3255									0.3519	0.3506	0.3577	0.349
2515	0.3873	0.3009	0.3036	0.2852									0.3714	0.4317	0.3862	0.3943									0.3149	0.3382	0.309	0.3237									0.3514	0.406	0.3568	0.3473
2520	0.3886	0.3009	0.3057	0.2877									0.3757	0.4337	0.3948	0.3962									0.3146	0.3383	0.3085	0.3252									0.3499	0.3504	0.3535	0.3441
2525	0.3878	0.3008	0.3056	0.2866									0.3736	0.431	0.3837	0.3969									0.3151	0.4726	0.3079	0.3259									0.3558	0.3503	0.3545	0.3438
2530	0.3887	0.3008	0.3029	0.291									0.3781	0.4312	0.3838	0.397									0.3136	0.3426	0.3077	0.325									0.3524	0.3649	0.3559	0.3804
2535	0.3889	0.3144	0.303	0.2857									0.3792	0.4319	0.3849	0.3993									0.3147	0.3385	0.3093	0.3242									0.3506	0.3563	0.3544	0.3426
2540	0.3881	0.3031	0.3035	0.2841									0.3738	0.437	0.3908	0.3947									0.3197	0.3386	0.3081	0.3237									0.3645	0.3521	0.3544	0.3457
2545	0.3879	0.3011	0.3023	0.2861									0.3777	0.4337	0.3838	0.3947									0.3132	0.5112	0.3064	0.3246									0.3565	0.3536	0.3567	0.3414
2550	0.3894	0.3043	0.3044	0.2848									0.3752	0.4335	0.3841	0.3965									0.3142	0.3379	0.3076	0.3241									0.3528	0.3562	0.3552	0.3513
2555	0.3893	0.3013	0.3026	0.2876									0.3744	0.4347	0.3904	0.4									0.3204	0.339	0.3082	0.3239									0.3553	0.3527	0.3549	0.3419
2560	0.4336	0.3013	0.3042	0.2898									0.3769	0.4348	0.3834	0.3955									0.3128	0.3363	0.3082	0.3272									0.3585	0.3532	0.3541	0.3413
2565	0.3888	0.3021	0.302	0.2846									0.3775	0.4342	0.3961	0.4005									0.314	0.3366	0.306	0.3241									0.3523	0.3808	0.3564	0.3447
2570	0.3887	0.3016	0.3023	0.2842									0.3799	0.4325	0.3832	0.3954									0.3124	0.3341	0.3064	0.3253									0.3551	0.3611	0.3539	0.3426
2575	0.3885	0.3007	0.3019	0.2807									0.376	0.4667	0.3868	0.3942									0.3164	0.3765	0.3067	0.3237									0.3557	0.3543	0.3581	0.3536
2580	0.388	0.2995	0.3071	0.2813									0.3729	0.4333	0.3855	0.394									0.317	0.3463	0.3136	0.3241									0.3551	0.3552	0.3621	0.3658
2585	0.3889	0.2999	0.3008	0.2824									0.3808	0.4314	0.3864	0.4014									0.315	0.3344	0.3069	0.3231									0.3513	0.3589	0.3637	0.3616
2590	0.3876	0.2998	0.3004	0.2819									0.3761	0.4333	0.4426	0.3946									0.3114	0.3342	0.3062	0.3243									0.3553	0.3533	0.3566	0.3436
2595	0.388	0.2989	0.3032	0.2816									0.3727	0.433	0.384	0.3973									0.3114	0.334	0.3087	0.3246									0.3538	0.3587	0.3531	0.3406
2600	0.3882	0.2986	0.3025	0.2807									0.3779	0.4325	0.3825	0.3928									0.3134	0.3363	0.3058	0.3238									0.3563	0.3532	0.3544	0.3466
2605	0.3875	0.2992	0.2995	0.2799									0.3746	0.4327	0.3934	0.3921									0.3161	0.333	0.3065	0.3234									0.3534	0.355	0.3544	0.3411
2610	0.3929	0.2987	0.3006	0.2827									0.3721	0.4318	0.3827	0.3947									0.3111	0.333	0.3073	0.3235									0.3535	0.3747	0.3556	0.3422
2615	0.3893	0.3007	0.301	0.2809									0.3706	0.432	0.397	0.3945									0.3112	0.3323	0.3076	0.3237									0.3586	0.3613	0.3631	0.341
2620	0.39	0.3022	0.3021	0.2833									0.3786	0.4376	0.3963	0.4036									0.3127	0.3352	0.315	0.327									0.3565	0.3597	0.3575	0.3435
2625	0.3901	0.3023	0.3	0.2809									0.3786	0.4305	0.3872	0.3965									0.3104	0.3323	0.3075	0.3249									0.3627	0.3541	0.3562	0.3762
2630	0.3882	0.2991	0.2999	0.2818									0.3804	0.4321	0.3923	0.3954									0.3256	0.3309	0.3074	0.3237									0.3606	0.3612	0.3537	0.3405
2635	0.3881	0.299	0.301	0.2808									0.378	0.4324	0.3821	0.398									0.3091	0.329	0.3092	0.3255									0.3542	0.3907	0.3558	0.339
2640	0.3891	0.2983	0.2988	0.2815									0.3754	0.4304	0.3822	0.3935									0.3184	0.3285	0.3138	0.3223									0.3601	0.3632	0.3555	0.3432
2645	0.4086	0.2988	0.3134	0.281									0.3774	0.4342	0.3851	0.3955									0.3098	0.3286	0.313	0.3237									0.3567	0.359	0.3559	0.3401
2650	0.3882	0.2997	0.2993	0.2807									0.3748	0.4357	0.3874	0.3958									0.3108	0.3263	0.3095	0.3221									0.3574	0.356	0.3563	0.3493
2655	0.3943	0.299	0.2977	0.281									0.3722	0.4316	0.3856	0.3923									0.314	0.3226	0.3074	0.3219									0.3552	0.3557	0.3583	0.3389
2660	0.3866	0.2976	0.2994	0.2794									0.3791	0.4317	0.3816	0.3997									0.3094	0.3247	0.3084	0.3206									0.3535	0.3625	0.3528	0.3403
2665	0.39	0.2975	0.2981	0.2791									0.3781	0.4341	0.3863	0.4058									0.3101	0.3254	0.3088	0.3226									0.3549	0.3655	0.3565	0.3412
2670	0.3878	0.2966	0.2991	0.2782									0.3764	0.4338	0.3892	0.3975									0.3098	0.3239	0.3088	0.3214									0.3593	0.3592	0.3575	0.3462
2675	0.3928	0.2967	0.3021	0.2818									0.3779	0.4308	0.3816	0.4017									0.3104	0.3239	0.3186	0.3216									0.3561	0.3637	0.3547	0.3398
2680	0.3884	0.3012	0.2991	0.2819									0.381	0.4356	0.3836	0.3981									0.3131	0.5621	0.3081	0.3218									0.3608	0.3724	0.3542	0.3483
2685	0.3882	0.2988	0.2995	0.2803									0.3756	0.4309	0.3843	0.3975									0.3108	0.3213	0.3083	0.3233									0.3654	0.3564	0.3572	0.3424
2690	0.3892	0.2973	0.2979	0.2794									0.3717	0.4311	0.4159	0.3977									0.3098	0.323	0.3057	0.3212									0.3634	0.3557	0.3555	0.3433
2695	0.3873	0.2991	0.2979	0.2781									0.3724	0.4374	0.387	0.3954									0.3101	0.3211	0.3091	0.321									0.3597	0.3663	0.3571	0.3392
2700	0.3892	0.2969	0.3002	0.2817									0.3742	0.4507	0.3862	0.3922									0.3108	0.321	0.3058	0.3211									0.3565	0.3864	0.3557	0.3389
2705	0.3868	0.2977	0.2971	0.2794									0.3773	0.432	0.3975	0.3922									0.31	0.3192	0.3082	0.3225									0.3605	0.3554	0.3547	0.3407
2710	0.3881	0.2967	0.2972	0.2778									0.3726	0.4419	0.3882	0.392									0.3169	0.3249	0.3052	0.3217									0.3937	0.3552	0.3549	0.3405
2715	0.394	0.2971	0.2981	0.278									0.3739	0.4294	0.3897	0.3912									0.3109	0.3679	0.3045	0.3208									0.3569	0.3562	0.3564	0.3396
2720	0.3911	0.2978	0.2967	0.2784									0.377	0.4516	0.384	0.3957									0.311	0.3168	0.3049	0.3207									0.356	0.3568	0.3561	0.3554
2725	0.3877	0.2956	0.2971	0.2785									0.3724	0.4367	0.398	0.3962									0.3109	0.3181	0.3038	0.3221									0.357	0.3552	0.3557	0.3393
2730	0.3875	0.2979	0.2979	0.2808									0.3793	0.4311	0.3822	0.3952									0.3145	0.4209	0.3039	0.323									0.3564	0.3552	0.3552	0.3406
2735	0.39	0.2945	0.2947	0.276									0.3718	0.4293	0.3956	0.402									0.3117	0.3687	0.3534	0.3203									0.3575	0.3559	0.3649	0.3379
2740	0.3869	0.2969	0.2984	0.2773									0.3746	0.4298	0.3898	0.3951									0.3119	0.3193	0.305	0.321									0.3541	0.3556	0.3544	0.3444
2745	0.3894	0.3265	0.2961	0.2828									0.3723	0.4361	0.3969	0.3898									0.3126	0.3177	0.3034	0.3206									0.3792	0.3571	0.3546	0.3393
2750	0.3866	0.2957	0.2963	0.2768									0.3727	0.4437	0.384	0.397									0.3199	0.3183	0.3051	0.3215									0.363	0.3562	0.3636	0.3409
2755	0.3866	0.2961	0.296	0.2772									0.3716	0.4273	0.6022	0.3952									0.3135	0.3292	0.3037	0.321									0.3565	0.3562	0.3569	0.3386
2760	0.3907	0.2966	0.298	0.2771									0.3751	0.4265	0.3821	0.3921									0.3125	0.3175	0.3063	0.322									0.3552	0.356	0.3575	0.344
2765	0.3895	0.2955	0.2961	0.2792									0.3761	0.4398	0.3837	0.3954									0.3137	0.3169	0.3044	0.3198									0.3597	0.356	0.3552	0.3387
2770	0.3869	0.2962	0.2951	0.2763									0.378	0.4268	0.3849	0.3927									0.3128	0.3177	0.3031	0.3199									0.3579	0.3629	0.3572	0.3392
2775	0.3878	0.2955	0.2967	0.277									0.3948	0.428	0.3888	0.3976									0.3146	0.3193	0.3034	0.3218									0.3577	0.3635	0.3577	0.3394
2780	0.3861	0.2971	0.299	0.276									0.3941	0.4308	0.3853	0.4128									0.32	0.319	0.3033	0.3199									0.3719	0.3575	0.3633	0.3425
2785	0.3874	0.2957	0.2979	0.2788									0.3752	0.4293	0.5564	0.3962									0.3143	0.3201	0.3028	0.3207									0.3566	0.3558	0.3628	0.3405
2790	0.3883	0.2964	0.2953	0.2753									0.3741	0.4299	0.3811	0.3937									0.314	0.3169	0.302	0.32									0.3586	0.3619	0.3559	0.3386
2795	0.3877	0.2957	0.2961	0.2766									0.3739	0.4308	0.3861	0.3926									0.3183	0.3382	0.3022	0.32									0.3563	0.3552	0.3576	0.3431
2800	0.3879	0.2954	0.2963	0.2776									0.4163	0.4274	0.3944	0.3983									0.316	0.3714	0.3038	0.3198									0.3565	0.3589	0.3594	0.343
2805	0.3878	0.2954	0.2957	0.2762									0.3722	0.4264	0.381	0.402									0.3184	0.3195	0.3043	0.3211									0.3549	0.3735	0.3808	0.3414
2810	0.3876	0.294	0.3253	0.2748									0.4427	0.4301	0.3792	0.3933									0.3154	0.3183	0.3048	0.3191									0.3611	0.3558	0.359	0.3425
2815	0.3869	0.2947	0.2956	0.2752									0.3743	0.4341	0.3839	0.3921									0.3213	0.5214	0.3034	0.3222									0.3661	0.3662	0.3576	0.3775
2820	0.3865	0.2949	0.2947	0.2778									0.3796	0.4344	0.4019	0.393									0.3169	0.336	0.3054	0.32									0.3554	0.359	0.36	0.3422
2825	0.3865	0.294	0.2948	0.2748									0.3715	0.4265	0.4137	0.3903									0.3191	0.3216	0.3026	0.3205									0.3656	0.3552	0.3619	0.3403
2830	0.3863	0.2944	0.2945	0.2762									0.3822	0.4271	0.3938	0.3977									0.3173	0.3212	0.3042	0.3202									0.3602	0.3544	0.3573	0.3422
2835	0.3909	0.2944	0.2944	0.2751									0.3706	0.4292	0.3889	0.3947									0.3184	0.3225	0.304	0.3215									0.357	0.3752	0.3572	0.3418
2840	0.3914	0.2939	0.2947	0.2744									0.3836	0.4315	0.3884	0.3962									0.3179	0.3221	0.3038	0.3242									0.3666	0.3675	0.358	0.3408
2845	0.3859	0.3279	0.295	0.2761									0.3712	0.4277	0.3865	0.398									0.3179	0.3224	0.3033	0.32									0.3584	0.3719	0.3595	0.3501
2850	0.3863	0.2936	0.2947	0.2741									0.3719	0.4284	0.3803	0.396									0.3205	0.3224	0.3042	0.3202									0.3553	0.355	0.3573	0.3403
2855	0.3863	0.2969	0.2961	0.2745									0.3707	0.4322	0.4003	0.3966									0.3248	0.3225	0.3095	0.3211									0.3566	0.3549	0.358	0.3406
2860	0.3869	0.2971	0.2944	0.2779									0.379	0.4339	0.3836	0.3937									0.3201	0.3236	0.3056	0.3214									0.37	0.3552	0.3586	0.3406
2865	0.3847	0.2933	0.2955	0.2739									0.3729	0.4652	0.3821	0.3924									0.3254	0.3232	0.3037	0.32									0.3528	0.3549	0.3607	0.3443
2870	0.3862	0.2939	0.295	0.2749									0.3783	0.4249	0.3873	0.392									0.3199	0.3261	0.304	0.3204									0.3542	0.3535	0.3629	0.3525
2875	0.3856	0.3299	0.3107	0.2814									0.3726	0.4291	0.382	0.3968									0.3206	0.3266	0.3061	0.3209									0.3538	0.3909	0.3581	0.3414
2880	0.3872	0.2932	0.294	0.2755									0.374	0.4427	0.3819	0.3999									0.328	0.325	0.3067	0.3208									0.3788	0.3549	0.3588	0.3484

## Sheet: Supplementary Figure 3
Supplementary Figure 3A: RNA TPM Fold Change
	0 h	12 h	24 h	48 h	72 h
PP_2082	0.750571	0.834815	0.617137	0.80361	0.825488
PP_1444	0.653055	1.07259	0.661172	0.46441	0.530031
PP_0654	0.428835	0.594305	0.733132	1.93552	0.995275
PP_1251	1.29948	1.39665	1.53273	1.90491	1.53756
PP_5085	0.958912	0.971726	0.445671	0.713191	0.716215
PP_2168	1.16745	0.840662	1.05291	1.48948	1.26708
PP_5186	0.918138	0.827753	0.825426	0.793451	0.605857
PP_0864	1.14041	1.20045	2.41282	1.73913	4.10473
PP_4947	0.875647	0.333137	0.564567	0.610693	0.585018
PP_5003	0.950726	0.789205	0.786602	0.903663	0.68676
PP_0434	0.795045	1.0947	0.892262	0.760994	0.871758
PP_4735	0.560832	0.539275	0.909903	0.887163	4.13283
PP_2925	0.869141	0.615825	0.867401	0.747878	0.843323
PP_5005	0.850216	0.954787	0.701371	0.465013	0.494219
Supplementary Figure 3B: Protein Fold Change
	0 h	12 h	24 h	48 h	72 h
PP_2082	0.415061	0.675838	0.81332	0.757652	0.706497
PP_1444	0.415061	0.675838	0.81332	0.757652	0.706497
PP_0654	0.257207	0.572081	0.585957	0.659815	0.741244
PP_1251	1.51089	0.772092	0.854904	0.752512	0.65146
PP_5085	1.41202	0.884438	0.97849	1.0555	0.999188
PP_2168	1.3211	0.98121	0.967352	0.956995	1.00142
PP_5186	1.03721	0.912888	0.984046	0.991977	1.05197
PP_0864	0.415061	0.675838	0.81332	0.757652	0.706497
PP_4947
PP_5003	0.739649	0.692593	0.709818	0.683675	0.598694
PP_0434	0.8125	1.12518	1.12297	1.18835	1.03763
PP_4735	0.47184	0.184056	0.86154	0.852152	0.712709
PP_2925	0.415061	0.675838	0.81332	0.757652	0.706497
PP_5005	0.546148	0.630238	0.70388	0.655471	0.609179

## Sheet: Supplementary Figure 4
Ambr250 Run Indigoidine Titers, Glucose fed-batch mode, in g/L
Continuous
Timepoint	TEAM-1120 pTE327			TEAM-1120 pTE219 (control)
0	0	0	0	0	0	0
6.5	0.220906	0.231288	0.239824	0.28735	0.297501	0.290118
21	2.52286	2.61399	2.45711	2.03815	2.15927	2.1535
30	4.21717	3.18595	4.45618	3.85658	4.15534	4.23055
45	8.11262	6.40862	6.98584	6.17606	6.65916	6.60795
53	9.27492	8.83519	9.11942	7.31437	7.62536	7.63182
70	12.3599	11.5686	11.6784	6.99461	9.49963	8.33179
77	11.2958	11.258	11.2792	12.7241	13.2388	12.1152
95	22.3374	22.2895	22.2073	12.0972	13.431	12.5522
96	23.7599	23.6482	22.2705	9.58092	13.6125	15.6485
124	21.9143	20.0285	21.535	13.5205	12.2235	13.1244
126	22.9364	22.7952	23.2935	10.7506	9.77679	12.8425
142	24.0544	21.2619	23.7263	13.6718	12.6888	13.329

## Sheet: Supplementary Figure 6
Indigoidine STD Curve
mg/L	Biosynthetic Indigoidine Produced in E. coli
800	3.90672	3.87752	3.88523
600	2.95273	2.95262	2.93312	3.41743	3.38952	3.38053
500
400	1.97493	1.97093	1.96433	2.28362	2.27002	2.28912
300
200	0.988225	0.983725	0.983125	1.14983	1.16243	1.14332
100	0.493025	0.485025	0.494225	0.570825	0.573425	0.568325
50	0.249325	0.248625	0.247425	0.286925	0.302025	0.284225
25	0.125025	0.125225	0.125125	0.143825	0.147825	0.143325
12.5	0.062425	0.062525	0.062225	0.070725	0.071225	0.070925
6.25	0.031825	0.032525	0.032625	0.035225	0.035225	0.036725
3.125	0.015625	0.016325	0.015525	0.016725	0.018225	0.017525
1.5625	0.007725	0.007625	0.008125	0.007825	0.008925	0.008425
0.78125
mg/L	Biosynthetic Indigoidine Produced in P. putida
800	3.85387	3.79767	3.80367	3.3105	3.2928	3.3079
600	2.94777	2.94487	2.95497	2.5161	2.4869	2.506
500	2.48417	2.46717	2.48627	2.1232	2.1088	2.1166
400	2.00757	2.04567	2.05897	1.6984	1.6886	1.6866
300	1.49767	1.49597	1.48117	1.2803	1.2762	1.2573
200	1.00337	1.00587	0.993067	0.8543	0.8588	0.8562
100	0.511267	0.507567	0.497867	0.4324	0.4287	0.4297
50	0.248967	0.258167	0.249067	0.2145	0.2175	0.215
25	0.126767	0.132467	0.125967	0.1074	0.1074	0.1092
12.5	0.0618667	0.0631667	0.0622667	0.0534	0.0548	0.0547
6.25	0.0295667	0.0296667	0.0292667	0.0256	0.0258	0.0266
3.125	0.0151667	0.0165667	0.0158667	0.0138	0.0131	0.0137
1.5625	0.00746667	0.00756667	0.00796667	0.0108	0.0069	0.0076
0.78125	0.00376667	0.00396667	0.00436667	0.0057	0.0044	0.0052
mg/L	Combined curve used for actual equation
0.78125							0.00376667	0.00396667	0.00436667	0.0057	0.0044	0.0052
1.5625	0.007725	0.007625	0.008125	0.007825	0.008925	0.008425	0.00746667	0.00756667	0.00796667	0.0108	0.0069	0.0076
3.125	0.015625	0.016325	0.015525	0.016725	0.018225	0.017525	0.0151667	0.0165667	0.0158667	0.0138	0.0131	0.0137
6.25	0.031825	0.032525	0.032625	0.035225	0.035225	0.036725	0.0295667	0.0296667	0.0292667	0.0256	0.0258	0.0266
12.5	0.062425	0.062525	0.062225	0.070725	0.071225	0.070925	0.0618667	0.0631667	0.0622667	0.0534	0.0548	0.0547
25	0.125025	0.125225	0.125125	0.143825	0.147825	0.143325	0.126767	0.132467	0.125967	0.1074	0.1074	0.1092
50	0.249325	0.248625	0.247425	0.286925	0.302025	0.284225	0.248967	0.258167	0.249067	0.2145	0.2175	0.215
100	0.493025	0.485025	0.494225	0.570825	0.573425	0.568325	0.511267	0.507567	0.497867	0.4324	0.4287	0.4297
200	0.988225	0.983725	0.983125	1.14983	1.16243	1.14332	1.00337	1.00587	0.993067	0.8543	0.8588	0.8562
300							1.49767	1.49597	1.48117	1.2803	1.2762	1.2573
400	1.97493	1.97093	1.96433	2.28362	2.27002	2.28912	2.00757	2.04567	2.05897	1.6984	1.6886	1.6866
500							2.48417	2.46717	2.48627	2.1232	2.1088	2.1166
600	2.95273	2.95262	2.93312	3.41743	3.38952	3.38053	2.94777	2.94487	2.95497	2.5161	2.4869	2.506
800	3.90672	3.87752	3.88523				3.85387	3.79767	3.80367	3.3105	3.2928	3.3079
